# Supplementary material for: Antimicrobial Resistance, Serologic and Molecular Characterization of E. coli Isolated from Calves with Severe or Fatal Enteritis in Bavaria, Germany
Source: Antibiotics (Basel). 2021 Dec 27;11(1):23. doi: 10.3390/antibiotics11010023 (PMC8772957; doi:10.3390/antibiotics11010023)
Supplement: Supplementary file 1 [file antibiotics-11-00023-s001.zip]

Archive with 1 entries (1 files):
- antibiotics-1500081-supplementary.xlsx
