# Supplementary material for: Antimicrobial Resistance, Serologic and Molecular Characterization of E. coli Isolated from Calves with Severe or Fatal Enteritis in Bavaria, Germany
Source: Antibiotics (Basel). 2021 Dec 27;11(1):23. doi: 10.3390/antibiotics11010023 (PMC8772957; doi:10.3390/antibiotics11010023)
Supplement: Supplementary file 1 [file antibiotics-11-00023-s001.zip › antibiotics-1500081-supplementary.xlsx]

## Sheet: 2015-19 data set 8713 isolates
					Table S1: data set for all 8713 isolates from 2015–2019
Isolates	Cases	Isolate ID	Testnr.	Amoxicillin-clavulanic acid*	Amoxicillin-clavulanic acid MIC values*	Ampicillin	Ampicillin MIC values	Ceftiofur	Ceftiofur MIC values	Cephalothin	Cephalothin MIC values	Colistin	Colistin MIC values	Enrofloxacin	Enrofloxacin MIC values	Florfenicol	Florfenicol MIC values	Gentamicin	Gentamicin MIC values	Spectinomycin	Spectinomycin MIC values	Tetracycline	Tetracycline MIC values	Trimethoprim-sulfamethoxazole**	Trimethoprim-sulfamethoxazole MIC values**	Tulathromycin	Tulathromycin MIC values
1	1	15-0000099-001-01	16958970	non-susceptible	16	non-susceptible	>32	non-susceptible	>8	non-susceptible	>32	susceptible	0.5	susceptible	0.0625	non-susceptible	4	susceptible	2	susceptible	32	non-susceptible	>16	susceptible	4.75	NA	NA
2	2	15-0000097-001-01	16958971	non-susceptible	16	non-susceptible	>32	susceptible	1	non-susceptible	16	susceptible	0.5	susceptible	0.25	non-susceptible	4	susceptible	2	susceptible	32	non-susceptible	>16	non-susceptible	76	NA	NA
3	3	15-0000096-001-01	16958973	susceptible	4	non-susceptible	>32	non-susceptible	>8	non-susceptible	>32	susceptible	0.5	susceptible	0.0625	non-susceptible	4	non-susceptible	16	susceptible	32	susceptible	1	susceptible	4.75	NA	NA
4	4	15-0000095-001-01	16958974	non-susceptible	16	non-susceptible	>32	susceptible	1	non-susceptible	16	susceptible	0.5	susceptible	0.0625	non-susceptible	8	susceptible	2	susceptible	32	susceptible	1	susceptible	4.75	NA	NA
5	5	15-0000094-001-01	16958975	non-susceptible	>32	non-susceptible	>32	non-susceptible	>8	non-susceptible	>32	susceptible	0.5	susceptible	0.0625	non-susceptible	8	susceptible	2	susceptible	32	susceptible	2	susceptible	4.75	NA	NA
6	6	15-0000239-001-01	16958138	non-susceptible	>32	non-susceptible	>32	non-susceptible	>8	non-susceptible	>32	non-susceptible	1	non-susceptible	>2	non-susceptible	>8	non-susceptible	16	non-susceptible	>128	susceptible	2	non-susceptible	76	NA	NA
7	7	15-0000242-001-01	16958139	non-susceptible	>32	non-susceptible	>32	non-susceptible	>8	non-susceptible	>32	non-susceptible	1	susceptible	0.0625	non-susceptible	4	susceptible	2	susceptible	32	susceptible	1	susceptible	4.75	NA	NA
8	8	15-0000240-001-01	16963736	non-susceptible	>32	non-susceptible	>32	susceptible	2	non-susceptible	16	susceptible	0.5	non-susceptible	>2	non-susceptible	>8	susceptible	4	non-susceptible	>128	non-susceptible	>16	non-susceptible	76	NA	NA
9	9	15-0000220-001-01	16963739	susceptible	4	non-susceptible	>32	non-susceptible	>8	non-susceptible	>32	susceptible	0.5	susceptible	0.0625	non-susceptible	8	susceptible	2	susceptible	32	susceptible	2	susceptible	4.75	NA	NA
10	10	15-0000609-001-01	16963272	susceptible	4	non-susceptible	>32	non-susceptible	>8	non-susceptible	>32	susceptible	0.5	susceptible	0.0625	non-susceptible	4	susceptible	2	susceptible	16	susceptible	2	susceptible	4.75	NA	NA
11	11	15-0000595-001-01	16963278	susceptible	4	non-susceptible	>32	susceptible	1	non-susceptible	16	susceptible	0.5	non-susceptible	>2	non-susceptible	8	susceptible	2	non-susceptible	>128	non-susceptible	>16	susceptible	4.75	NA	NA
12	12	15-0000566-001-01	16963281	susceptible	4	susceptible	4	susceptible	1	non-susceptible	16	susceptible	0.5	non-susceptible	>2	non-susceptible	>8	non-susceptible	8	non-susceptible	>128	non-susceptible	>16	non-susceptible	76	NA	NA
13	13	15-0000586-001-01	16963283	susceptible	4	non-susceptible	>32	non-susceptible	>8	non-susceptible	>32	susceptible	0.5	non-susceptible	>2	non-susceptible	>8	non-susceptible	>16	non-susceptible	>128	non-susceptible	>16	non-susceptible	76	NA	NA
14	14	15-0000567-001-01	16963284	susceptible	2	susceptible	4	susceptible	1	non-susceptible	16	susceptible	0.5	non-susceptible	>2	non-susceptible	>8	non-susceptible	8	non-susceptible	>128	non-susceptible	>16	non-susceptible	76	NA	NA
15	15	15-0000607-001-01	16970705	non-susceptible	16	non-susceptible	>32	susceptible	2	non-susceptible	>32	susceptible	0.5	non-susceptible	>2	non-susceptible	4	susceptible	2	non-susceptible	64	non-susceptible	>16	non-susceptible	76	NA	NA
16	16	15-0000657-001-01	16963790	non-susceptible	16	non-susceptible	>32	non-susceptible	>8	non-susceptible	>32	susceptible	0.5	susceptible	0.0625	non-susceptible	4	susceptible	2	susceptible	32	susceptible	2	susceptible	4.75	NA	NA
17	17	15-0000660-001-01	16963791	non-susceptible	>32	non-susceptible	>32	susceptible	2	non-susceptible	>32	non-susceptible	1	non-susceptible	0.5	non-susceptible	8	susceptible	2	non-susceptible	>128	non-susceptible	>16	non-susceptible	76	NA	NA
18	18	15-0001301-001-01	16970631	susceptible	4	non-susceptible	>32	non-susceptible	>8	non-susceptible	>32	susceptible	0.5	susceptible	0.0625	non-susceptible	4	susceptible	2	susceptible	32	non-susceptible	>16	non-susceptible	76	NA	NA
19	19	15-0001343-001-01	16970646	susceptible	4	non-susceptible	>32	susceptible	1	non-susceptible	16	non-susceptible	1	susceptible	0.0625	non-susceptible	4	susceptible	2	susceptible	16	susceptible	1	susceptible	4.75	NA	NA
20	20	15-0001352-001-01	16970650	non-susceptible	16	non-susceptible	>32	susceptible	1	non-susceptible	16	susceptible	0.5	susceptible	0.0625	non-susceptible	8	susceptible	2	susceptible	16	susceptible	2	susceptible	4.75	NA	NA
21	21	15-0001340-001-01	16970667	non-susceptible	16	non-susceptible	>32	susceptible	1	susceptible	8	susceptible	0.5	susceptible	0.0625	non-susceptible	8	susceptible	2	susceptible	32	non-susceptible	>16	susceptible	9.5	NA	NA
22	22	15-0001303-001-01	16970675	susceptible	2	susceptible	2	susceptible	1	susceptible	8	susceptible	0.5	non-susceptible	>2	non-susceptible	4	susceptible	2	non-susceptible	64	non-susceptible	>16	non-susceptible	76	NA	NA
23	23	15-0001334-001-01	16970680	susceptible	4	non-susceptible	>32	susceptible	1	susceptible	8	susceptible	0.5	non-susceptible	>2	non-susceptible	>8	non-susceptible	8	non-susceptible	128	non-susceptible	>16	non-susceptible	76	NA	NA
24	24	15-0001333-001-01	16970704	susceptible	4	non-susceptible	>32	non-susceptible	>8	non-susceptible	>32	susceptible	0.5	non-susceptible	>2	non-susceptible	>8	susceptible	4	non-susceptible	>128	non-susceptible	>16	non-susceptible	76	NA	NA
25	25	15-0001304-001-01	16970712	non-susceptible	>32	non-susceptible	>32	susceptible	1	non-susceptible	>32	susceptible	0.5	non-susceptible	>2	non-susceptible	8	susceptible	2	non-susceptible	64	non-susceptible	>16	non-susceptible	76	NA	NA
26	26	15-0001329-001-01	16970713	non-susceptible	>32	non-susceptible	>32	susceptible	2	non-susceptible	>32	non-susceptible	1	non-susceptible	>2	non-susceptible	8	non-susceptible	>16	susceptible	32	non-susceptible	>16	non-susceptible	76	NA	NA
27	27	15-0001325-001-01	16970730	susceptible	2	susceptible	2	susceptible	1	susceptible	8	susceptible	0.5	susceptible	0.25	non-susceptible	8	susceptible	2	susceptible	16	susceptible	1	non-susceptible	76	NA	NA
28	28	15-0001326-001-01	16984811	susceptible	4	susceptible	4	susceptible	1	non-susceptible	32	susceptible	0.5	non-susceptible	>2	non-susceptible	8	susceptible	2	non-susceptible	>128	non-susceptible	>16	susceptible	4.75	NA	NA
29	29	15-0001385-001-01	16973573	non-susceptible	16	non-susceptible	>32	non-susceptible	8	non-susceptible	>32	non-susceptible	1	susceptible	0.0625	non-susceptible	4	susceptible	2	susceptible	16	susceptible	1	susceptible	4.75	NA	NA
30	30	15-0001429-001-01	16973617	non-susceptible	>32	non-susceptible	>32	susceptible	1	non-susceptible	>32	susceptible	0.5	non-susceptible	>2	non-susceptible	>8	susceptible	2	susceptible	16	non-susceptible	>16	susceptible	4.75	NA	NA
31	31	15-0002153-003-01	16984812	non-susceptible	16	non-susceptible	>32	susceptible	1	non-susceptible	32	susceptible	0.5	susceptible	0.0625	non-susceptible	>8	susceptible	2	susceptible	32	non-susceptible	>16	susceptible	4.75	NA	NA
32	32	15-0002182-001-01	16984813	susceptible	4	non-susceptible	>32	susceptible	1	non-susceptible	>32	susceptible	0.5	susceptible	0.0625	non-susceptible	8	susceptible	2	non-susceptible	>128	non-susceptible	>16	susceptible	4.75	NA	NA
33	33	15-0002185-001-01	16984814	susceptible	4	non-susceptible	>32	non-susceptible	>8	non-susceptible	>32	susceptible	0.5	susceptible	0.0625	non-susceptible	4	susceptible	2	susceptible	16	susceptible	1	susceptible	4.75	NA	NA
34	34	15-0002186-001-01	16984815	susceptible	4	non-susceptible	>32	susceptible	1	non-susceptible	16	susceptible	0.5	susceptible	0.0625	non-susceptible	4	susceptible	2	susceptible	16	susceptible	2	susceptible	4.75	NA	NA
35	35	15-0002319-001-01	16984816	susceptible	4	non-susceptible	>32	non-susceptible	>8	non-susceptible	>32	susceptible	0.5	non-susceptible	>2	non-susceptible	>8	susceptible	2	non-susceptible	128	non-susceptible	>16	susceptible	9.5	NA	NA
36	36	15-0002258-001-01	16978221	non-susceptible	16	non-susceptible	>32	non-susceptible	>8	non-susceptible	>32	susceptible	0.5	susceptible	0.0625	non-susceptible	4	susceptible	2	susceptible	32	susceptible	1	susceptible	4.75	NA	NA
37	37	15-0002261-002-01	16978226	susceptible	4	non-susceptible	>32	non-susceptible	>8	non-susceptible	>32	susceptible	0.5	susceptible	0.0625	non-susceptible	8	susceptible	2	susceptible	32	susceptible	1	susceptible	4.75	NA	NA
38	38	15-0002307-001-01	16978241	non-susceptible	16	non-susceptible	>32	non-susceptible	>8	non-susceptible	>32	non-susceptible	4	non-susceptible	>2	non-susceptible	>8	non-susceptible	8	non-susceptible	>128	non-susceptible	>16	non-susceptible	76	NA	NA
39	39	15-0002354-001-01	16978245	non-susceptible	16	non-susceptible	>32	susceptible	1	non-susceptible	32	non-susceptible	2	susceptible	0.25	non-susceptible	>8	susceptible	2	susceptible	32	non-susceptible	>16	susceptible	4.75	NA	NA
40	40	15-0002353-001-01	16978252	non-susceptible	>32	non-susceptible	>32	non-susceptible	>8	non-susceptible	>32	susceptible	0.5	susceptible	0.0625	non-susceptible	>8	non-susceptible	8	susceptible	32	susceptible	2	susceptible	4.75	NA	NA
41	41	15-0002286-002-01	16978255	non-susceptible	>32	non-susceptible	>32	non-susceptible	>8	non-susceptible	>32	susceptible	0.5	non-susceptible	>2	non-susceptible	>8	non-susceptible	8	non-susceptible	>128	non-susceptible	>16	non-susceptible	76	NA	NA
42		15-0002286-002-01	16978260	non-susceptible	>32	non-susceptible	>32	non-susceptible	>8	non-susceptible	>32	non-susceptible	1	non-susceptible	>2	non-susceptible	8	susceptible	2	non-susceptible	128	non-susceptible	>16	non-susceptible	76	NA	NA
43	42	15-0003676-001-01	16984789	susceptible	4	non-susceptible	>32	susceptible	1	non-susceptible	16	susceptible	0.5	non-susceptible	>2	non-susceptible	>8	non-susceptible	16	non-susceptible	>128	non-susceptible	>16	non-susceptible	76	NA	NA
44	43	15-0003818-001-01	16984790	susceptible	4	non-susceptible	>32	non-susceptible	>8	non-susceptible	>32	non-susceptible	1	susceptible	0.0625	non-susceptible	4	susceptible	2	susceptible	16	non-susceptible	>16	susceptible	4.75	NA	NA
45	44	15-0003818-003-01	16984791	susceptible	4	susceptible	4	susceptible	1	susceptible	8	susceptible	0.5	non-susceptible	>2	non-susceptible	>8	non-susceptible	8	non-susceptible	>128	non-susceptible	>16	non-susceptible	76	NA	NA
46	45	15-0003679-001-01	16984795	susceptible	2	susceptible	2	susceptible	1	susceptible	4	susceptible	0.5	susceptible	0.25	non-susceptible	8	susceptible	2	non-susceptible	64	susceptible	2	non-susceptible	76	NA	NA
47	46	15-0003679-002-01	16984796	susceptible	2	susceptible	4	susceptible	1	non-susceptible	16	susceptible	0.5	non-susceptible	>2	non-susceptible	>8	susceptible	2	non-susceptible	>128	non-susceptible	>16	non-susceptible	76	NA	NA
48	47	15-0003680-001-01	16984797	susceptible	2	susceptible	1	susceptible	1	susceptible	4	susceptible	0.5	susceptible	0.125	non-susceptible	>8	susceptible	2	non-susceptible	>128	non-susceptible	>16	non-susceptible	76	NA	NA
49		15-0003680-001-01	16984900	susceptible	4	susceptible	2	susceptible	1	susceptible	8	susceptible	0.5	susceptible	0.25	non-susceptible	4	susceptible	2	non-susceptible	64	non-susceptible	>16	non-susceptible	76	NA	NA
50	48	15-0003687-001-01	16984798	susceptible	4	non-susceptible	>32	non-susceptible	>8	non-susceptible	>32	susceptible	0.5	susceptible	0.0625	non-susceptible	>8	susceptible	2	susceptible	32	non-susceptible	>16	susceptible	4.75	NA	NA
51		15-0003687-001-01	16984799	susceptible	2	susceptible	4	susceptible	1	susceptible	8	susceptible	0.5	non-susceptible	>2	non-susceptible	>8	non-susceptible	>16	susceptible	32	non-susceptible	>16	non-susceptible	76	NA	NA
52	49	15-0004288-001-01	16988625	susceptible	4	non-susceptible	>32	susceptible	1	susceptible	8	susceptible	0.5	susceptible	0.0625	non-susceptible	8	non-susceptible	16	non-susceptible	>128	susceptible	1	susceptible	4.75	NA	NA
53	50	15-0004282-001-01	16988661	susceptible	2	susceptible	2	susceptible	1	non-susceptible	16	susceptible	0.5	susceptible	0.0625	non-susceptible	4	susceptible	2	susceptible	16	susceptible	1	susceptible	4.75	NA	NA
54	51	15-0004276-001-01	16988693	susceptible	2	susceptible	2	susceptible	1	non-susceptible	16	susceptible	0.5	susceptible	0.0625	non-susceptible	>8	susceptible	2	non-susceptible	>128	susceptible	2	non-susceptible	76	NA	NA
55	52	15-0003904-001-01	16988695	non-susceptible	16	non-susceptible	>32	non-susceptible	>8	non-susceptible	>32	susceptible	0.5	susceptible	0.0625	non-susceptible	8	susceptible	2	susceptible	32	susceptible	1	susceptible	4.75	NA	NA
56		15-0003904-001-01	16988696	non-susceptible	16	non-susceptible	>32	susceptible	1	non-susceptible	16	susceptible	0.5	non-susceptible	>2	non-susceptible	4	susceptible	2	susceptible	16	susceptible	2	susceptible	4.75	NA	NA
57	53	15-0003903-001-01	16988701	susceptible	4	non-susceptible	>32	susceptible	1	non-susceptible	16	susceptible	0.5	susceptible	0.0625	susceptible	2	susceptible	2	non-susceptible	64	non-susceptible	>16	susceptible	4.75	NA	NA
58	54	15-0003888-001-01	16988741	non-susceptible	>32	non-susceptible	>32	susceptible	1	non-susceptible	32	susceptible	0.5	susceptible	0.0625	non-susceptible	>8	susceptible	2	non-susceptible	>128	susceptible	1	non-susceptible	76	NA	NA
59	55	15-0003878-001-01	16988745	susceptible	4	non-susceptible	>32	non-susceptible	>8	non-susceptible	>32	susceptible	0.5	susceptible	0.0625	non-susceptible	>8	susceptible	2	non-susceptible	>128	susceptible	2	non-susceptible	76	NA	NA
60	56	15-0003886-001-01	16988747	non-susceptible	>32	non-susceptible	>32	susceptible	1	non-susceptible	>32	non-susceptible	1	non-susceptible	>2	non-susceptible	4	susceptible	2	non-susceptible	>128	non-susceptible	>16	susceptible	4.75	NA	NA
61	57	15-0003876-001-01	16988752	non-susceptible	16	non-susceptible	>32	susceptible	1	non-susceptible	32	susceptible	0.5	non-susceptible	>2	non-susceptible	4	susceptible	2	non-susceptible	64	susceptible	2	non-susceptible	76	NA	NA
62	58	15-0003407-001-01	16984806	non-susceptible	16	non-susceptible	>32	susceptible	2	non-susceptible	>32	susceptible	0.5	non-susceptible	>2	non-susceptible	>8	susceptible	2	non-susceptible	>128	non-susceptible	>16	non-susceptible	76	NA	NA
63	59	15-0003408-001-01	17066954	susceptible	4	non-susceptible	>32	susceptible	1	non-susceptible	32	non-susceptible	1	susceptible	0.125	non-susceptible	8	susceptible	2	non-susceptible	>128	non-susceptible	>16	susceptible	4.75	NA	NA
64	60	15-0004607-001-01	16995429	susceptible	4	susceptible	2	susceptible	1	non-susceptible	16	susceptible	0.5	susceptible	0.0625	non-susceptible	8	susceptible	2	susceptible	32	non-susceptible	>16	non-susceptible	76	NA	NA
65		15-0004607-001-01	16995670	non-susceptible	16	non-susceptible	>32	susceptible	1	non-susceptible	32	susceptible	0.5	non-susceptible	>2	non-susceptible	4	susceptible	2	non-susceptible	>128	non-susceptible	>16	non-susceptible	76	NA	NA
66	61	15-0004642-001-01	16995496	susceptible	4	non-susceptible	>32	susceptible	1	non-susceptible	16	non-susceptible	1	non-susceptible	>2	non-susceptible	>8	susceptible	2	non-susceptible	128	non-susceptible	>16	non-susceptible	76	NA	NA
67	62	15-0004666-001-01	16995666	susceptible	4	susceptible	4	susceptible	1	susceptible	8	susceptible	0.5	susceptible	0.25	non-susceptible	>8	non-susceptible	8	non-susceptible	>128	non-susceptible	>16	non-susceptible	76	NA	NA
68	63	15-0004653-001-01	16995667	susceptible	4	susceptible	4	susceptible	1	non-susceptible	16	susceptible	0.5	susceptible	0.0625	non-susceptible	8	susceptible	2	susceptible	32	non-susceptible	>16	susceptible	19	NA	NA
69	64	15-0004649-001-01	16995668	susceptible	4	non-susceptible	>32	susceptible	1	susceptible	8	susceptible	0.5	susceptible	0.0625	non-susceptible	8	susceptible	2	susceptible	32	susceptible	2	susceptible	4.75	NA	NA
70	65	15-0004647-001-01	16995669	susceptible	4	non-susceptible	>32	non-susceptible	>8	non-susceptible	>32	susceptible	0.5	non-susceptible	>2	non-susceptible	8	non-susceptible	>16	susceptible	32	non-susceptible	>16	non-susceptible	76	NA	NA
71	66	15-0004583-002-01	16995678	susceptible	4	non-susceptible	>32	non-susceptible	>8	non-susceptible	>32	susceptible	0.5	non-susceptible	>2	non-susceptible	8	susceptible	2	non-susceptible	>128	non-susceptible	>16	susceptible	4.75	NA	NA
72	67	15-0004583-001-01	16995679	susceptible	4	non-susceptible	>32	susceptible	1	non-susceptible	16	susceptible	0.5	susceptible	0.0625	non-susceptible	8	susceptible	2	susceptible	32	susceptible	2	susceptible	4.75	NA	NA
73	68	15-0004562-001-01	16995680	susceptible	4	non-susceptible	>32	non-susceptible	>8	non-susceptible	>32	susceptible	0.5	susceptible	0.25	non-susceptible	4	non-susceptible	16	susceptible	32	susceptible	1	non-susceptible	76	NA	NA
74	69	15-0004550-002-01	16995681	susceptible	4	non-susceptible	>32	susceptible	1	non-susceptible	16	susceptible	0.5	susceptible	0.0625	non-susceptible	8	susceptible	2	susceptible	32	non-susceptible	>16	non-susceptible	76	NA	NA
75	70	15-0004554-002-01	16995738	non-susceptible	16	non-susceptible	>32	susceptible	1	non-susceptible	32	non-susceptible	1	susceptible	0.25	non-susceptible	>8	non-susceptible	8	non-susceptible	>128	non-susceptible	>16	non-susceptible	76	NA	NA
76	71	15-0004789-001-01	16995788	susceptible	2	susceptible	2	susceptible	1	susceptible	8	susceptible	0.5	susceptible	0.0625	non-susceptible	8	susceptible	2	susceptible	32	susceptible	2	susceptible	4.75	NA	NA
77	72	15-0004767-001-01	16995922	susceptible	4	non-susceptible	>32	susceptible	1	non-susceptible	16	susceptible	0.5	non-susceptible	>2	non-susceptible	>8	susceptible	2	non-susceptible	>128	non-susceptible	>16	non-susceptible	76	NA	NA
78		15-0004767-001-01	16995923	susceptible	2	susceptible	2	susceptible	1	susceptible	8	non-susceptible	1	non-susceptible	>2	non-susceptible	4	susceptible	2	non-susceptible	>128	non-susceptible	>16	susceptible	4.75	NA	NA
79	73	15-0004791-001-01	16995924	non-susceptible	16	non-susceptible	>32	susceptible	2	non-susceptible	16	susceptible	0.5	susceptible	0.0625	non-susceptible	4	susceptible	2	susceptible	32	susceptible	2	susceptible	4.75	NA	NA
80	74	15-0004764-001-01	16995925	susceptible	2	susceptible	1	susceptible	1	susceptible	4	susceptible	0.5	non-susceptible	>2	non-susceptible	>8	susceptible	2	non-susceptible	128	non-susceptible	>16	non-susceptible	76	NA	NA
81	75	15-0004652-001-01	16995938	susceptible	2	susceptible	4	susceptible	1	susceptible	8	susceptible	0.5	susceptible	0.0625	non-susceptible	8	susceptible	2	susceptible	16	non-susceptible	>16	susceptible	4.75	NA	NA
82	76	15-0004645-001-01	17011227	non-susceptible	16	non-susceptible	>32	non-susceptible	4	non-susceptible	>32	non-susceptible	>4	non-susceptible	>2	non-susceptible	>8	non-susceptible	16	non-susceptible	>128	non-susceptible	>16	non-susceptible	76	NA	NA
83	77	15-0004695-001-01	17003774	non-susceptible	>32	non-susceptible	>32	non-susceptible	>8	non-susceptible	>32	susceptible	0.5	non-susceptible	>2	non-susceptible	>8	non-susceptible	8	non-susceptible	>128	non-susceptible	>16	non-susceptible	76	NA	NA
84	78	15-0004707-001-01	17003886	susceptible	4	non-susceptible	>32	susceptible	1	non-susceptible	32	susceptible	0.5	non-susceptible	>2	non-susceptible	4	susceptible	2	susceptible	32	non-susceptible	>16	susceptible	4.75	NA	NA
85	79	15-0006431-001-01	17011219	non-susceptible	>32	non-susceptible	>32	non-susceptible	>8	non-susceptible	>32	non-susceptible	1	susceptible	0.0625	non-susceptible	4	susceptible	2	susceptible	32	susceptible	2	susceptible	4.75	NA	NA
86	80	15-0005686-002-01	17011220	susceptible	2	susceptible	2	susceptible	1	susceptible	8	susceptible	0.5	susceptible	0.0625	non-susceptible	4	susceptible	2	non-susceptible	64	non-susceptible	>16	non-susceptible	76	NA	NA
87	81	15-0005670-001-01	17011221	susceptible	2	susceptible	4	susceptible	1	susceptible	4	susceptible	0.5	susceptible	0.0625	non-susceptible	4	susceptible	2	non-susceptible	>128	non-susceptible	>16	susceptible	4.75	NA	NA
88	82	15-0005649-001-01	17011222	susceptible	4	non-susceptible	>32	susceptible	1	non-susceptible	16	susceptible	0.5	susceptible	0.0625	non-susceptible	4	susceptible	2	susceptible	32	susceptible	2	susceptible	4.75	NA	NA
89	83	15-0005640-001-01	17011223	susceptible	4	non-susceptible	>32	susceptible	2	susceptible	8	susceptible	0.5	susceptible	0.0625	non-susceptible	8	susceptible	2	non-susceptible	>128	non-susceptible	>16	susceptible	4.75	NA	NA
90	84	15-0005638-001-01	17011224	susceptible	4	non-susceptible	>32	susceptible	1	non-susceptible	32	susceptible	0.5	non-susceptible	>2	non-susceptible	8	susceptible	2	non-susceptible	>128	non-susceptible	>16	susceptible	4.75	NA	NA
91	85	15-0005604-002-01	17011225	non-susceptible	16	non-susceptible	>32	susceptible	1	non-susceptible	32	susceptible	0.5	susceptible	0.25	non-susceptible	>8	susceptible	2	susceptible	32	non-susceptible	>16	susceptible	4.75	NA	NA
92	86	15-0005597-001-01	17011226	susceptible	4	non-susceptible	>32	non-susceptible	>8	non-susceptible	>32	susceptible	0.5	susceptible	0.0625	non-susceptible	8	susceptible	2	non-susceptible	128	susceptible	1	non-susceptible	76	NA	NA
93	87	15-0005686-003-01	17011229	susceptible	4	non-susceptible	>32	susceptible	1	non-susceptible	16	susceptible	0.5	susceptible	0.0625	non-susceptible	8	susceptible	2	susceptible	32	non-susceptible	>16	non-susceptible	76	NA	NA
94	88	15-0005647-002-01	17066971	non-susceptible	>32	non-susceptible	>32	susceptible	2	non-susceptible	>32	susceptible	0.5	non-susceptible	>2	non-susceptible	>8	susceptible	2	non-susceptible	>128	susceptible	1	non-susceptible	76	NA	NA
95	89	15-0005694-001-01	17014639	susceptible	4	susceptible	4	susceptible	1	susceptible	8	susceptible	0.5	susceptible	0.0625	non-susceptible	4	susceptible	2	susceptible	32	non-susceptible	>16	susceptible	4.75	NA	NA
96	90	15-0005694-002-01	17014645	susceptible	4	non-susceptible	>32	non-susceptible	>8	non-susceptible	>32	non-susceptible	1	non-susceptible	>2	non-susceptible	>8	susceptible	2	non-susceptible	>128	non-susceptible	>16	non-susceptible	76	NA	NA
97	91	15-0006018-001-01	17014691	susceptible	2	susceptible	2	susceptible	1	susceptible	8	non-susceptible	1	susceptible	0.0625	non-susceptible	8	susceptible	2	susceptible	32	susceptible	2	susceptible	4.75	NA	NA
98	92	15-0006021-001-01	17014698	susceptible	4	non-susceptible	>32	non-susceptible	>8	non-susceptible	>32	non-susceptible	1	susceptible	0.0625	non-susceptible	4	susceptible	2	non-susceptible	64	susceptible	2	susceptible	4.75	NA	NA
99	93	15-0005869-001-01	17035125	non-susceptible	>32	non-susceptible	>32	susceptible	1	non-susceptible	32	susceptible	0.5	susceptible	0.0625	non-susceptible	4	susceptible	2	susceptible	32	susceptible	2	susceptible	4.75	NA	NA
100	94	15-0007321-001-01	17034950	susceptible	4	non-susceptible	>32	non-susceptible	>8	non-susceptible	>32	susceptible	0.5	susceptible	0.0625	non-susceptible	>8	non-susceptible	>16	susceptible	32	non-susceptible	>16	non-susceptible	76	NA	NA
101	95	15-0007320-001-01	17034955	susceptible	2	susceptible	8	susceptible	1	non-susceptible	16	susceptible	0.5	susceptible	0.0625	non-susceptible	4	susceptible	2	susceptible	32	non-susceptible	>16	susceptible	4.75	NA	NA
102	96	15-0007308-001-01	17034968	non-susceptible	16	non-susceptible	>32	non-susceptible	>8	non-susceptible	>32	susceptible	0.5	susceptible	0.25	non-susceptible	8	susceptible	2	non-susceptible	>128	non-susceptible	>16	susceptible	4.75	NA	NA
103	97	15-0007305-001-01	17034976	non-susceptible	16	non-susceptible	>32	susceptible	1	susceptible	8	susceptible	0.5	susceptible	0.0625	non-susceptible	4	susceptible	2	susceptible	32	susceptible	2	susceptible	4.75	NA	NA
104	98	15-0007285-001-01	17034981	susceptible	2	susceptible	2	susceptible	1	susceptible	8	susceptible	0.5	non-susceptible	>2	non-susceptible	>8	susceptible	2	non-susceptible	>128	susceptible	2	non-susceptible	76	NA	NA
105	99	15-0007275-001-01	17034986	susceptible	4	non-susceptible	>32	non-susceptible	>8	non-susceptible	>32	susceptible	0.5	non-susceptible	>2	non-susceptible	>8	susceptible	4	non-susceptible	>128	non-susceptible	>16	non-susceptible	76	NA	NA
106	100	15-0007267-001-01	17034992	susceptible	4	non-susceptible	>32	non-susceptible	>8	non-susceptible	>32	susceptible	0.5	non-susceptible	>2	non-susceptible	8	susceptible	4	non-susceptible	128	non-susceptible	>16	non-susceptible	76	NA	NA
107	101	15-0007260-001-01	17034998	susceptible	4	non-susceptible	>32	non-susceptible	>8	non-susceptible	>32	susceptible	0.5	non-susceptible	>2	non-susceptible	8	susceptible	2	non-susceptible	64	non-susceptible	>16	non-susceptible	76	NA	NA
108	102	15-0007253-002-01	17035006	susceptible	2	susceptible	2	susceptible	1	susceptible	4	susceptible	0.5	susceptible	0.125	non-susceptible	>8	susceptible	2	non-susceptible	64	susceptible	1	susceptible	4.75	NA	NA
109	103	15-0007253-001-01	17035014	non-susceptible	>32	non-susceptible	>32	susceptible	1	non-susceptible	>32	susceptible	0.5	non-susceptible	>2	non-susceptible	>8	susceptible	2	non-susceptible	>128	susceptible	2	non-susceptible	76	NA	NA
110	104	15-0007245-001-01	17035018	susceptible	4	non-susceptible	>32	non-susceptible	>8	non-susceptible	>32	susceptible	0.5	non-susceptible	2	non-susceptible	>8	susceptible	2	susceptible	32	non-susceptible	>16	non-susceptible	76	NA	NA
111	105	15-0007315-001-01	17038191	susceptible	4	non-susceptible	>32	non-susceptible	>8	non-susceptible	>32	susceptible	0.5	non-susceptible	>2	non-susceptible	>8	non-susceptible	>16	susceptible	32	non-susceptible	>16	susceptible	9.5	NA	NA
112	106	15-0007360-001-01	17041819	susceptible	4	non-susceptible	>32	susceptible	1	non-susceptible	16	non-susceptible	1	susceptible	0.0625	non-susceptible	8	susceptible	2	susceptible	32	susceptible	1	susceptible	4.75	NA	NA
113	107	15-0007357-001-01	17041956	susceptible	4	non-susceptible	>32	susceptible	1	non-susceptible	16	non-susceptible	1	susceptible	0.125	non-susceptible	>8	non-susceptible	16	non-susceptible	128	non-susceptible	>16	susceptible	4.75	NA	NA
114	108	15-0007351-001-01	17042019	susceptible	2	susceptible	2	susceptible	1	non-susceptible	16	susceptible	0.5	non-susceptible	0.5	non-susceptible	>8	non-susceptible	8	non-susceptible	>128	non-susceptible	>16	non-susceptible	76	NA	NA
115	109	15-0007601-001-01	17042069	susceptible	4	non-susceptible	>32	non-susceptible	>8	non-susceptible	>32	susceptible	0.5	non-susceptible	>2	non-susceptible	8	non-susceptible	16	non-susceptible	>128	non-susceptible	>16	susceptible	4.75	NA	NA
116	110	15-0007601-002-01	17042114	susceptible	4	non-susceptible	>32	non-susceptible	>8	non-susceptible	>32	susceptible	0.5	non-susceptible	>2	non-susceptible	8	non-susceptible	>16	susceptible	32	non-susceptible	>16	non-susceptible	76	NA	NA
117	111	15-0009723-001-01	17066915	susceptible	4	non-susceptible	>32	susceptible	1	non-susceptible	16	susceptible	0.5	non-susceptible	>2	non-susceptible	8	non-susceptible	16	susceptible	32	non-susceptible	>16	non-susceptible	76	NA	NA
118	112	15-0009004-001-01	17066916	non-susceptible	16	non-susceptible	>32	susceptible	2	non-susceptible	>32	susceptible	0.5	susceptible	0.0625	non-susceptible	4	susceptible	2	susceptible	32	non-susceptible	>16	non-susceptible	76	NA	NA
119	113	15-0008978-001-01	17066917	non-susceptible	16	non-susceptible	>32	susceptible	1	non-susceptible	16	susceptible	0.5	susceptible	0.0625	non-susceptible	4	susceptible	2	susceptible	32	susceptible	2	susceptible	4.75	NA	NA
120	114	15-0008963-001-01	17066918	susceptible	4	non-susceptible	>32	susceptible	1	non-susceptible	16	susceptible	0.5	non-susceptible	>2	non-susceptible	8	susceptible	2	non-susceptible	>128	non-susceptible	>16	non-susceptible	76	NA	NA
121	115	15-0008960-001-01	17066919	non-susceptible	16	non-susceptible	>32	susceptible	1	non-susceptible	16	susceptible	0.5	susceptible	0.0625	non-susceptible	8	susceptible	2	non-susceptible	128	susceptible	1	non-susceptible	76	NA	NA
122	116	15-0008951-001-01	17066920	susceptible	4	non-susceptible	>32	non-susceptible	>8	non-susceptible	>32	susceptible	0.5	susceptible	0.0625	non-susceptible	4	susceptible	2	susceptible	32	susceptible	1	susceptible	4.75	NA	NA
123	117	15-0008893-001-01	17066921	susceptible	2	susceptible	2	susceptible	1	non-susceptible	16	susceptible	0.5	non-susceptible	>2	non-susceptible	4	non-susceptible	16	non-susceptible	128	non-susceptible	>16	non-susceptible	76	NA	NA
124	118	15-0008881-001-01	17066922	susceptible	4	susceptible	4	susceptible	1	non-susceptible	16	susceptible	0.5	susceptible	0.25	non-susceptible	4	susceptible	2	non-susceptible	>128	susceptible	1	susceptible	4.75	NA	NA
125	119	15-0009060-001-01	17066942	susceptible	4	non-susceptible	>32	susceptible	1	non-susceptible	32	susceptible	0.5	susceptible	0.0625	non-susceptible	8	susceptible	2	susceptible	32	susceptible	1	susceptible	4.75	NA	NA
126	120	15-0008882-001-01	17066943	susceptible	4	non-susceptible	>32	susceptible	1	non-susceptible	16	susceptible	0.5	susceptible	0.25	non-susceptible	8	susceptible	2	susceptible	32	non-susceptible	>16	susceptible	4.75	NA	NA
127	121	15-0009121-001-01	17066948	susceptible	4	susceptible	2	susceptible	1	susceptible	8	susceptible	0.5	susceptible	0.0625	non-susceptible	8	susceptible	2	susceptible	32	susceptible	2	susceptible	4.75	NA	NA
128	122	15-0008924-001-01	17067109	susceptible	2	susceptible	2	susceptible	1	susceptible	8	susceptible	0.5	susceptible	0.0625	non-susceptible	>8	susceptible	2	non-susceptible	>128	susceptible	2	non-susceptible	76	NA	NA
129	123	15-0008985-001-01	17067117	non-susceptible	16	non-susceptible	>32	susceptible	1	non-susceptible	16	non-susceptible	1	susceptible	0.0625	non-susceptible	4	susceptible	2	non-susceptible	128	non-susceptible	>16	non-susceptible	76	NA	NA
130	124	15-0009232-001-01	17057429	susceptible	2	susceptible	2	susceptible	1	non-susceptible	16	susceptible	0.5	susceptible	0.0625	non-susceptible	8	susceptible	2	susceptible	32	non-susceptible	>16	susceptible	19	NA	NA
131	125	15-0009086-001-01	17057446	susceptible	4	non-susceptible	>32	susceptible	1	non-susceptible	16	susceptible	0.5	non-susceptible	>2	non-susceptible	8	non-susceptible	8	non-susceptible	>128	non-susceptible	>16	non-susceptible	76	NA	NA
132	126	15-0009009-001-01	17057462	non-susceptible	>32	non-susceptible	>32	susceptible	1	non-susceptible	16	non-susceptible	1	susceptible	0.0625	non-susceptible	8	susceptible	2	non-susceptible	>128	non-susceptible	>16	susceptible	9.5	NA	NA
133	127	15-0009044-001-01	17057509	susceptible	4	non-susceptible	>32	susceptible	1	non-susceptible	>32	non-susceptible	1	non-susceptible	>2	non-susceptible	>8	susceptible	4	non-susceptible	128	non-susceptible	>16	non-susceptible	76	NA	NA
134	128	15-0009066-001-01	17057593	susceptible	4	non-susceptible	>32	non-susceptible	>8	non-susceptible	>32	susceptible	0.5	susceptible	0.0625	non-susceptible	>8	susceptible	2	non-susceptible	>128	susceptible	2	non-susceptible	76	NA	NA
135	129	15-0009090-001-01	17057643	susceptible	4	non-susceptible	>32	non-susceptible	>8	non-susceptible	>32	susceptible	0.5	non-susceptible	>2	non-susceptible	4	susceptible	2	susceptible	16	non-susceptible	>16	susceptible	4.75	NA	NA
136	130	15-0010268-001-01	17066911	susceptible	4	non-susceptible	>32	susceptible	1	non-susceptible	32	non-susceptible	1	non-susceptible	>2	non-susceptible	>8	susceptible	2	non-susceptible	>128	non-susceptible	>16	non-susceptible	76	NA	NA
137	131	15-0010265-001-01	17066912	non-susceptible	16	non-susceptible	>32	susceptible	1	non-susceptible	16	susceptible	0.5	non-susceptible	>2	non-susceptible	8	susceptible	2	non-susceptible	128	susceptible	2	non-susceptible	76	NA	NA
138		15-0010265-001-01	17066913	non-susceptible	>32	non-susceptible	>32	susceptible	2	non-susceptible	32	susceptible	0.5	susceptible	0.0625	non-susceptible	8	susceptible	2	susceptible	32	susceptible	2	susceptible	4.75	NA	NA
139	132	15-0010254-002-01	17066914	susceptible	4	non-susceptible	>32	susceptible	1	susceptible	8	susceptible	0.5	non-susceptible	>2	non-susceptible	8	susceptible	2	susceptible	32	non-susceptible	>16	susceptible	4.75	NA	NA
140	133	15-0010255-001-01	17066934	susceptible	4	non-susceptible	>32	non-susceptible	>8	non-susceptible	>32	non-susceptible	1	non-susceptible	>2	non-susceptible	>8	non-susceptible	>16	susceptible	32	non-susceptible	>16	non-susceptible	76	NA	NA
141	134	15-0010252-001-01	17066935	susceptible	4	non-susceptible	>32	susceptible	1	non-susceptible	32	susceptible	0.5	susceptible	0.0625	non-susceptible	4	susceptible	2	non-susceptible	>128	non-susceptible	>16	non-susceptible	76	NA	NA
142	135	15-0010224-001-01	17066937	non-susceptible	16	non-susceptible	>32	susceptible	1	non-susceptible	16	susceptible	0.5	susceptible	0.0625	non-susceptible	8	susceptible	2	susceptible	32	susceptible	2	susceptible	4.75	NA	NA
143		15-0010224-001-01	17067060	non-susceptible	16	non-susceptible	>32	susceptible	1	non-susceptible	16	susceptible	0.5	non-susceptible	>2	non-susceptible	>8	non-susceptible	>16	susceptible	32	non-susceptible	>16	non-susceptible	76	NA	NA
144	136	15-0010181-001-01	17066938	susceptible	4	susceptible	4	susceptible	1	non-susceptible	16	susceptible	0.5	susceptible	0.0625	non-susceptible	8	susceptible	2	susceptible	32	non-susceptible	>16	non-susceptible	76	NA	NA
145	137	15-0010177-001-01	17066939	susceptible	4	non-susceptible	>32	non-susceptible	>8	non-susceptible	>32	susceptible	0.5	susceptible	0.0625	non-susceptible	8	susceptible	2	susceptible	32	susceptible	2	susceptible	4.75	NA	NA
146	138	15-0010399-001-01	17069036	susceptible	2	susceptible	2	susceptible	1	non-susceptible	16	non-susceptible	1	non-susceptible	>2	non-susceptible	>8	susceptible	2	non-susceptible	>128	susceptible	2	non-susceptible	76	NA	NA
147	139	15-0010401-001-01	17069058	non-susceptible	16	non-susceptible	>32	susceptible	1	non-susceptible	16	non-susceptible	1	non-susceptible	>2	non-susceptible	>8	susceptible	2	non-susceptible	>128	susceptible	2	non-susceptible	76	NA	NA
148	140	15-0010404-001-01	17069064	non-susceptible	16	non-susceptible	>32	susceptible	2	non-susceptible	32	non-susceptible	1	susceptible	0.0625	non-susceptible	4	non-susceptible	>16	non-susceptible	64	susceptible	1	non-susceptible	76	NA	NA
149	141	15-0010417-001-01	17078601	non-susceptible	16	non-susceptible	>32	susceptible	1	susceptible	8	susceptible	0.5	susceptible	0.0625	non-susceptible	4	non-susceptible	8	non-susceptible	>128	non-susceptible	>16	non-susceptible	76	NA	NA
150		15-0010417-001-01	17078602	non-susceptible	16	non-susceptible	>32	susceptible	1	susceptible	8	susceptible	0.5	non-susceptible	>2	non-susceptible	>8	non-susceptible	>16	non-susceptible	>128	non-susceptible	>16	non-susceptible	76	NA	NA
151	142	15-0011341-001-01	17076303	susceptible	4	non-susceptible	>32	susceptible	1	non-susceptible	16	susceptible	0.5	non-susceptible	>2	non-susceptible	>8	susceptible	2	susceptible	32	non-susceptible	>16	susceptible	4.75	NA	NA
152	143	15-0011245-001-01	17076405	susceptible	4	non-susceptible	>32	susceptible	1	non-susceptible	>32	non-susceptible	1	non-susceptible	>2	non-susceptible	4	susceptible	2	non-susceptible	>128	non-susceptible	>16	non-susceptible	76	NA	NA
153	144	15-0011289-001-01	17076429	non-susceptible	>32	non-susceptible	>32	susceptible	1	non-susceptible	16	susceptible	0.5	non-susceptible	>2	non-susceptible	>8	non-susceptible	8	non-susceptible	>128	non-susceptible	>16	non-susceptible	76	NA	NA
154	145	15-0011389-001-01	17078527	susceptible	4	susceptible	4	susceptible	1	non-susceptible	16	susceptible	0.5	susceptible	0.0625	non-susceptible	4	non-susceptible	16	non-susceptible	>128	non-susceptible	>16	susceptible	4.75	NA	NA
155	146	15-0011427-001-01	17078621	susceptible	4	non-susceptible	>32	susceptible	1	non-susceptible	32	non-susceptible	1	non-susceptible	>2	non-susceptible	>8	non-susceptible	>16	susceptible	32	non-susceptible	>16	non-susceptible	76	NA	NA
156	147	15-0011440-001-01	17078622	susceptible	4	susceptible	4	susceptible	1	non-susceptible	16	non-susceptible	1	non-susceptible	>2	non-susceptible	>8	non-susceptible	8	non-susceptible	>128	susceptible	1	non-susceptible	76	NA	NA
157	148	15-0011443-001-01	17078624	non-susceptible	>32	non-susceptible	>32	susceptible	2	non-susceptible	32	susceptible	0.5	non-susceptible	>2	non-susceptible	>8	susceptible	2	non-susceptible	>128	non-susceptible	>16	non-susceptible	76	NA	NA
158	149	15-0011444-001-01	17078633	susceptible	4	non-susceptible	>32	susceptible	1	non-susceptible	>32	susceptible	0.5	susceptible	0.0625	non-susceptible	>8	non-susceptible	8	susceptible	32	non-susceptible	16	non-susceptible	76	NA	NA
159	150	15-0011610-001-01	17078644	non-susceptible	16	non-susceptible	>32	non-susceptible	>8	non-susceptible	>32	non-susceptible	1	susceptible	0.0625	non-susceptible	4	non-susceptible	>16	non-susceptible	>128	non-susceptible	>16	non-susceptible	76	NA	NA
160	151	15-0011611-001-01	17078650	susceptible	4	non-susceptible	>32	non-susceptible	>8	non-susceptible	>32	non-susceptible	1	susceptible	0.0625	non-susceptible	4	susceptible	2	susceptible	32	non-susceptible	>16	susceptible	4.75	NA	NA
161	152	15-0012234-001-01	17086643	susceptible	4	susceptible	4	susceptible	1	non-susceptible	16	susceptible	0.5	susceptible	0.0625	non-susceptible	4	susceptible	2	susceptible	16	susceptible	1	susceptible	4.75	NA	NA
162	153	15-0013038-001-01	17089955	susceptible	4	non-susceptible	>32	susceptible	1	non-susceptible	16	susceptible	0.5	susceptible	0.0625	non-susceptible	4	susceptible	2	non-susceptible	64	susceptible	1	susceptible	4.75	NA	NA
163	154	15-0012237-001-01	17089965	susceptible	2	susceptible	2	susceptible	1	susceptible	8	susceptible	0.5	susceptible	0.0625	non-susceptible	>8	non-susceptible	>16	susceptible	16	non-susceptible	>16	susceptible	4.75	NA	NA
164	155	15-0012216-001-01	17089971	susceptible	4	susceptible	4	susceptible	1	non-susceptible	16	susceptible	0.5	non-susceptible	>2	non-susceptible	8	susceptible	2	non-susceptible	64	non-susceptible	>16	non-susceptible	76	NA	NA
165	156	15-0012206-001-01	17089975	susceptible	4	susceptible	4	susceptible	1	non-susceptible	16	susceptible	0.5	susceptible	0.0625	non-susceptible	8	susceptible	2	non-susceptible	>128	non-susceptible	>16	susceptible	4.75	NA	NA
166	157	15-0012203-001-01	17089978	susceptible	4	non-susceptible	>32	non-susceptible	>8	non-susceptible	>32	susceptible	0.5	non-susceptible	>2	non-susceptible	>8	susceptible	2	non-susceptible	>128	non-susceptible	>16	non-susceptible	76	NA	NA
167	158	15-0012197-001-01	17089981	susceptible	4	non-susceptible	>32	susceptible	1	non-susceptible	16	susceptible	0.5	susceptible	0.0625	non-susceptible	4	non-susceptible	>16	non-susceptible	>128	non-susceptible	>16	susceptible	4.75	NA	NA
168	159	15-0012452-001-01	17099836	susceptible	4	susceptible	4	susceptible	1	non-susceptible	16	susceptible	0.5	non-susceptible	>2	non-susceptible	>8	susceptible	2	non-susceptible	>128	non-susceptible	>16	non-susceptible	76	NA	NA
169	160	15-0012359-001-01	17099929	susceptible	4	non-susceptible	>32	susceptible	1	non-susceptible	>32	non-susceptible	1	susceptible	0.125	non-susceptible	4	susceptible	2	non-susceptible	>128	non-susceptible	>16	non-susceptible	76	NA	NA
170	161	15-0012358-001-01	17099938	susceptible	4	non-susceptible	>32	susceptible	1	non-susceptible	32	susceptible	0.5	non-susceptible	>2	non-susceptible	8	non-susceptible	16	non-susceptible	>128	non-susceptible	>16	non-susceptible	76	NA	NA
171	162	15-0012350-001-01	17099958	susceptible	4	non-susceptible	>32	non-susceptible	>8	non-susceptible	>32	non-susceptible	1	susceptible	0.0625	non-susceptible	8	susceptible	2	susceptible	32	non-susceptible	>16	susceptible	4.75	NA	NA
172	163	15-0012347-001-01	17099962	susceptible	4	non-susceptible	>32	susceptible	1	non-susceptible	32	non-susceptible	1	susceptible	0.0625	non-susceptible	4	susceptible	2	susceptible	16	susceptible	1	susceptible	4.75	NA	NA
173	164	15-0013564-001-01	17118219	susceptible	2	susceptible	2	susceptible	1	susceptible	8	susceptible	0.5	susceptible	0.0625	non-susceptible	8	susceptible	2	non-susceptible	64	non-susceptible	>16	non-susceptible	76	NA	NA
174	165	15-0013595-001-01	17118373	susceptible	4	non-susceptible	>32	susceptible	1	non-susceptible	32	susceptible	0.5	susceptible	0.0625	non-susceptible	4	susceptible	2	susceptible	32	susceptible	1	susceptible	4.75	NA	NA
175	166	15-0013607-001-01	17118386	non-susceptible	16	non-susceptible	>32	susceptible	1	non-susceptible	32	non-susceptible	1	non-susceptible	0.5	non-susceptible	>8	non-susceptible	8	non-susceptible	>128	non-susceptible	>16	non-susceptible	76	NA	NA
176	167	15-0014809-001-01	17150699	non-susceptible	16	non-susceptible	>32	susceptible	1	non-susceptible	16	susceptible	0.5	susceptible	0.0625	non-susceptible	8	susceptible	2	susceptible	32	non-susceptible	>16	susceptible	4.75	NA	NA
177	168	15-0014808-001-01	17150700	non-susceptible	16	non-susceptible	>32	non-susceptible	>8	non-susceptible	>32	susceptible	0.5	susceptible	0.0625	non-susceptible	4	susceptible	2	non-susceptible	>128	non-susceptible	>16	non-susceptible	76	NA	NA
178	169	15-0014982-001-01	17143161	susceptible	4	non-susceptible	>32	susceptible	1	non-susceptible	32	susceptible	0.5	susceptible	0.0625	non-susceptible	4	susceptible	2	susceptible	32	susceptible	2	susceptible	4.75	NA	NA
179	170	15-0014969-001-01	17143468	susceptible	2	susceptible	2	susceptible	1	susceptible	8	non-susceptible	1	non-susceptible	>2	non-susceptible	>8	susceptible	2	non-susceptible	>128	non-susceptible	>16	non-susceptible	76	NA	NA
180	171	15-0015133-001-01	17143475	susceptible	2	susceptible	2	susceptible	1	susceptible	8	susceptible	0.5	susceptible	0.25	non-susceptible	>8	non-susceptible	>16	non-susceptible	>128	non-susceptible	>16	non-susceptible	76	NA	NA
181	172	15-0016620-001-01	17150679	susceptible	4	non-susceptible	>32	susceptible	1	non-susceptible	16	susceptible	0.5	susceptible	0.0625	non-susceptible	8	susceptible	2	susceptible	32	susceptible	1	susceptible	4.75	NA	NA
182	173	15-0016588-001-01	17150680	non-susceptible	>32	non-susceptible	>32	non-susceptible	4	non-susceptible	32	susceptible	0.5	non-susceptible	>2	non-susceptible	>8	susceptible	2	susceptible	16	non-susceptible	>16	susceptible	9.5	NA	NA
183	174	15-0016244-003-01	17150683	susceptible	4	susceptible	4	susceptible	1	non-susceptible	32	susceptible	0.5	non-susceptible	1	non-susceptible	4	non-susceptible	16	non-susceptible	>128	non-susceptible	>16	non-susceptible	76	NA	NA
184	175	15-0016244-001-01	17150684	susceptible	2	susceptible	1	susceptible	1	susceptible	8	susceptible	0.5	susceptible	0.25	susceptible	2	susceptible	2	non-susceptible	>128	non-susceptible	>16	susceptible	4.75	NA	NA
185	176	15-0016208-001-01	17150685	susceptible	2	susceptible	2	susceptible	1	susceptible	8	susceptible	0.5	susceptible	0.0625	non-susceptible	>8	non-susceptible	16	non-susceptible	>128	susceptible	2	non-susceptible	76	NA	NA
186	177	15-0016171-001-01	17150687	susceptible	4	non-susceptible	>32	non-susceptible	>8	non-susceptible	>32	non-susceptible	1	susceptible	0.0625	non-susceptible	4	susceptible	2	non-susceptible	64	non-susceptible	>16	susceptible	4.75	NA	NA
187	178	15-0016167-001-01	17150688	susceptible	4	non-susceptible	>32	susceptible	1	non-susceptible	16	non-susceptible	1	susceptible	0.0625	non-susceptible	8	susceptible	2	susceptible	32	susceptible	1	susceptible	4.75	NA	NA
188	179	15-0016164-001-01	17150689	non-susceptible	>32	non-susceptible	>32	non-susceptible	4	non-susceptible	32	susceptible	0.5	non-susceptible	>2	non-susceptible	>8	non-susceptible	16	non-susceptible	>128	non-susceptible	>16	non-susceptible	76	NA	NA
189	180	15-0016161-001-01	17150697	susceptible	4	non-susceptible	>32	non-susceptible	>8	non-susceptible	>32	susceptible	0.5	susceptible	0.125	non-susceptible	>8	susceptible	2	non-susceptible	>128	non-susceptible	>16	non-susceptible	76	NA	NA
190	181	15-0016157-001-01	17150698	non-susceptible	16	non-susceptible	>32	susceptible	1	susceptible	8	susceptible	0.5	susceptible	0.0625	non-susceptible	>8	susceptible	2	non-susceptible	>128	susceptible	1	non-susceptible	76	NA	NA
191	182	15-0016426-001-01	17153668	non-susceptible	16	non-susceptible	>32	susceptible	1	non-susceptible	32	non-susceptible	1	susceptible	0.0625	non-susceptible	>8	susceptible	2	non-susceptible	>128	susceptible	2	non-susceptible	76	NA	NA
192	183	15-0016397-001-01	17163882	susceptible	2	susceptible	2	susceptible	1	susceptible	8	non-susceptible	1	non-susceptible	0.5	non-susceptible	4	susceptible	2	susceptible	32	susceptible	2	non-susceptible	76	NA	NA
193	184	15-0017159-003-01	17159728	susceptible	4	non-susceptible	>32	non-susceptible	>8	non-susceptible	>32	susceptible	0.5	susceptible	0.0625	non-susceptible	4	susceptible	2	susceptible	32	susceptible	2	susceptible	4.75	NA	NA
194	185	15-0017159-001-01	17159760	non-susceptible	>32	susceptible	8	susceptible	1	non-susceptible	32	susceptible	0.5	non-susceptible	>2	non-susceptible	>8	susceptible	2	non-susceptible	>128	susceptible	2	non-susceptible	76	NA	NA
195	186	15-0017124-001-01	17159761	non-susceptible	>32	non-susceptible	>32	susceptible	2	non-susceptible	>32	susceptible	0.5	susceptible	0.0625	non-susceptible	4	susceptible	2	susceptible	16	non-susceptible	>16	non-susceptible	76	NA	NA
196	187	15-0017118-001-01	17159762	susceptible	4	non-susceptible	>32	non-susceptible	>8	non-susceptible	>32	non-susceptible	>4	non-susceptible	1	non-susceptible	>8	susceptible	2	non-susceptible	>128	non-susceptible	>16	non-susceptible	76	NA	NA
197	188	15-0017012-001-01	17159765	susceptible	4	non-susceptible	>32	susceptible	1	non-susceptible	16	susceptible	0.5	susceptible	0.25	non-susceptible	>8	susceptible	2	susceptible	32	non-susceptible	>16	non-susceptible	76	NA	NA
198	189	15-0016975-001-01	17159766	susceptible	2	susceptible	2	susceptible	1	susceptible	8	susceptible	0.5	non-susceptible	>2	non-susceptible	8	susceptible	2	susceptible	32	susceptible	2	susceptible	4.75	NA	NA
199	190	15-0016971-001-01	17159813	non-susceptible	16	non-susceptible	>32	non-susceptible	>8	non-susceptible	>32	non-susceptible	1	susceptible	0.0625	susceptible	2	susceptible	2	susceptible	16	non-susceptible	>16	non-susceptible	76	NA	NA
200	191	15-0016968-001-01	17159814	susceptible	4	non-susceptible	>32	non-susceptible	>8	non-susceptible	>32	susceptible	0.5	non-susceptible	0.5	non-susceptible	>8	non-susceptible	>16	non-susceptible	>128	non-susceptible	>16	susceptible	4.75	NA	NA
201	192	15-0016964-001-01	17159815	non-susceptible	16	non-susceptible	>32	non-susceptible	>8	non-susceptible	>32	susceptible	0.5	susceptible	0.0625	non-susceptible	4	susceptible	2	non-susceptible	>128	susceptible	1	non-susceptible	76	NA	NA
202	193	15-0016962-001-01	17159816	non-susceptible	16	non-susceptible	>32	non-susceptible	>8	non-susceptible	>32	susceptible	0.5	non-susceptible	>2	non-susceptible	4	susceptible	2	susceptible	16	non-susceptible	>16	susceptible	4.75	NA	NA
203		15-0016962-001-01	17159817	non-susceptible	16	non-susceptible	>32	non-susceptible	>8	non-susceptible	>32	susceptible	0.5	susceptible	0.0625	non-susceptible	8	susceptible	2	non-susceptible	128	non-susceptible	>16	non-susceptible	76	NA	NA
204	194	15-0016973-001-01	17160171	susceptible	4	non-susceptible	>32	susceptible	1	non-susceptible	16	susceptible	0.5	susceptible	0.0625	non-susceptible	4	susceptible	2	susceptible	32	susceptible	1	susceptible	4.75	NA	NA
205	195	15-0017177-001-01	17163912	non-susceptible	16	non-susceptible	>32	susceptible	1	non-susceptible	16	non-susceptible	1	susceptible	0.0625	non-susceptible	4	susceptible	2	susceptible	32	non-susceptible	>16	susceptible	4.75	NA	NA
206	196	15-0017180-001-01	17164047	susceptible	4	non-susceptible	>32	non-susceptible	>8	non-susceptible	>32	non-susceptible	1	susceptible	0.0625	non-susceptible	>8	susceptible	2	non-susceptible	>128	susceptible	2	non-susceptible	76	NA	NA
207	197	15-0017182-001-01	17164055	non-susceptible	16	non-susceptible	>32	non-susceptible	>8	non-susceptible	>32	susceptible	0.5	susceptible	0.0625	non-susceptible	4	susceptible	2	susceptible	32	susceptible	1	susceptible	4.75	NA	NA
208	198	15-0017216-001-01	17164086	susceptible	4	non-susceptible	>32	non-susceptible	>8	non-susceptible	>32	susceptible	0.5	non-susceptible	>2	susceptible	2	susceptible	2	non-susceptible	>128	non-susceptible	>16	susceptible	4.75	NA	NA
209	199	15-0017237-001-01	17164102	susceptible	4	non-susceptible	>32	non-susceptible	>8	non-susceptible	>32	susceptible	0.5	non-susceptible	>2	non-susceptible	4	susceptible	2	susceptible	32	non-susceptible	>16	susceptible	4.75	NA	NA
210	200	15-0017239-001-01	17164124	susceptible	4	susceptible	4	susceptible	1	non-susceptible	32	susceptible	0.5	susceptible	0.0625	susceptible	2	non-susceptible	16	non-susceptible	64	susceptible	1	non-susceptible	76	NA	NA
211	201	15-0016911-001-01	17160144	non-susceptible	16	non-susceptible	>32	susceptible	2	non-susceptible	32	susceptible	0.5	non-susceptible	>2	non-susceptible	>8	susceptible	2	non-susceptible	>128	non-susceptible	>16	non-susceptible	76	NA	NA
212	202	15-0017912-001-01	17170922	susceptible	2	susceptible	4	susceptible	1	non-susceptible	16	susceptible	0.5	susceptible	0.0625	non-susceptible	8	susceptible	2	susceptible	16	susceptible	2	susceptible	4.75	NA	NA
213	203	15-0017908-001-01	17170940	non-susceptible	16	non-susceptible	>32	susceptible	1	non-susceptible	>32	susceptible	0.5	susceptible	0.0625	non-susceptible	4	susceptible	2	susceptible	32	susceptible	2	susceptible	4.75	NA	NA
214	204	15-0018177-001-01	17170957	susceptible	4	non-susceptible	>32	susceptible	1	susceptible	8	susceptible	0.5	susceptible	0.0625	non-susceptible	4	susceptible	2	susceptible	32	non-susceptible	>16	susceptible	4.75	NA	NA
215	205	15-0018174-001-01	17170963	susceptible	2	susceptible	2	susceptible	1	susceptible	4	susceptible	0.5	non-susceptible	>2	non-susceptible	4	susceptible	2	non-susceptible	>128	non-susceptible	>16	susceptible	4.75	NA	NA
216	206	15-0017926-001-01	17171065	susceptible	4	non-susceptible	>32	non-susceptible	>8	non-susceptible	>32	susceptible	0.5	non-susceptible	>2	non-susceptible	>8	susceptible	2	non-susceptible	>128	non-susceptible	>16	non-susceptible	76	NA	NA
217	207	15-0018793-001-01	17171068	susceptible	4	non-susceptible	>32	non-susceptible	>8	non-susceptible	>32	susceptible	0.5	susceptible	0.0625	non-susceptible	>8	non-susceptible	>16	susceptible	16	non-susceptible	>16	susceptible	4.75	NA	NA
218	208	15-0018180-001-01	17171070	susceptible	2	susceptible	2	susceptible	1	non-susceptible	16	non-susceptible	1	non-susceptible	>2	non-susceptible	>8	non-susceptible	>16	non-susceptible	>128	non-susceptible	>16	non-susceptible	76	NA	NA
219	209	15-0017905-001-01	17171071	susceptible	4	non-susceptible	>32	susceptible	1	non-susceptible	32	susceptible	0.5	susceptible	0.0625	non-susceptible	4	susceptible	2	non-susceptible	>128	susceptible	2	non-susceptible	76	NA	NA
220	210	15-0017881-001-01	17171112	susceptible	4	susceptible	4	susceptible	1	non-susceptible	16	non-susceptible	1	susceptible	0.0625	non-susceptible	8	susceptible	2	susceptible	32	susceptible	1	susceptible	4.75	NA	NA
221	211	15-0017889-001-01	17171113	non-susceptible	16	non-susceptible	>32	susceptible	1	non-susceptible	16	susceptible	0.5	susceptible	0.0625	non-susceptible	8	susceptible	2	susceptible	16	susceptible	2	susceptible	4.75	NA	NA
222	212	15-0017806-001-01	17171114	susceptible	4	non-susceptible	>32	susceptible	1	non-susceptible	32	susceptible	0.5	non-susceptible	>2	non-susceptible	>8	non-susceptible	16	non-susceptible	>128	non-susceptible	>16	non-susceptible	76	NA	NA
223	213	15-0017980-001-01	17178941	susceptible	4	non-susceptible	>32	susceptible	1	non-susceptible	32	susceptible	0.5	susceptible	0.25	non-susceptible	8	susceptible	2	non-susceptible	>128	non-susceptible	>16	susceptible	4.75	NA	NA
224	214	15-0019216-001-01	17202020	susceptible	4	susceptible	4	susceptible	1	non-susceptible	16	susceptible	0.5	susceptible	0.0625	non-susceptible	8	susceptible	2	susceptible	32	non-susceptible	>16	susceptible	4.75	NA	NA
225	215	15-0019196-001-01	17202076	susceptible	4	non-susceptible	>32	non-susceptible	>8	non-susceptible	>32	susceptible	0.5	non-susceptible	>2	susceptible	2	susceptible	2	non-susceptible	>128	non-susceptible	>16	susceptible	4.75	NA	NA
226	216	15-0019382-001-01	17202078	non-susceptible	16	non-susceptible	>32	susceptible	1	non-susceptible	16	susceptible	0.5	non-susceptible	>2	non-susceptible	8	susceptible	2	susceptible	32	susceptible	1	non-susceptible	76	NA	NA
227	217	15-0019555-001-01	17209367	non-susceptible	16	non-susceptible	>32	susceptible	1	non-susceptible	32	susceptible	0.5	susceptible	0.0625	susceptible	2	susceptible	2	susceptible	32	non-susceptible	>16	non-susceptible	76	NA	NA
228	218	15-0019556-001-01	17209378	non-susceptible	>32	non-susceptible	>32	susceptible	1	non-susceptible	32	non-susceptible	>4	susceptible	0.25	non-susceptible	>8	non-susceptible	16	non-susceptible	>128	non-susceptible	>16	non-susceptible	76	NA	NA
229	219	15-0019565-001-01	17209399	susceptible	4	non-susceptible	>32	non-susceptible	>8	non-susceptible	>32	susceptible	0.5	susceptible	0.125	non-susceptible	>8	non-susceptible	16	non-susceptible	>128	susceptible	1	non-susceptible	76	NA	NA
230	220	15-0019567-001-01	17209404	non-susceptible	16	non-susceptible	>32	non-susceptible	>8	non-susceptible	>32	non-susceptible	>4	non-susceptible	>2	non-susceptible	>8	non-susceptible	16	non-susceptible	>128	non-susceptible	>16	non-susceptible	76	NA	NA
231	221	15-0019570-001-01	17209409	susceptible	4	non-susceptible	>32	susceptible	1	non-susceptible	32	susceptible	0.5	non-susceptible	>2	non-susceptible	>8	susceptible	4	non-susceptible	>128	susceptible	4	non-susceptible	76	NA	NA
232	222	15-0019570-002-01	17209421	susceptible	2	susceptible	2	susceptible	1	non-susceptible	16	susceptible	0.5	susceptible	0.25	non-susceptible	>8	non-susceptible	16	non-susceptible	>128	non-susceptible	>16	susceptible	4.75	NA	NA
233	223	15-0019574-001-01	17209437	susceptible	4	susceptible	4	susceptible	1	non-susceptible	16	susceptible	0.5	susceptible	0.0625	non-susceptible	4	susceptible	2	susceptible	32	susceptible	1	susceptible	4.75	NA	NA
234	224	15-0019647-001-01	17209946	non-susceptible	16	non-susceptible	>32	non-susceptible	4	non-susceptible	>32	non-susceptible	2	susceptible	0.25	non-susceptible	>8	susceptible	2	non-susceptible	>128	susceptible	2	non-susceptible	76	NA	NA
235	225	15-0019550-001-01	17216636	susceptible	4	non-susceptible	>32	susceptible	1	non-susceptible	32	non-susceptible	1	non-susceptible	>2	non-susceptible	4	non-susceptible	16	non-susceptible	128	non-susceptible	>16	non-susceptible	76	NA	NA
236	226	15-0019569-001-01	17295587	susceptible	4	non-susceptible	>32	non-susceptible	>8	non-susceptible	>32	susceptible	0.5	susceptible	0.0625	non-susceptible	>8	non-susceptible	8	susceptible	32	non-susceptible	>16	non-susceptible	19	NA	NA
237	227	15-0019569-002-01	17295603	susceptible	4	non-susceptible	>32	susceptible	1	non-susceptible	32	non-susceptible	1	susceptible	0.25	non-susceptible	8	susceptible	2	susceptible	32	non-susceptible	>16	susceptible	4.75	NA	NA
238	228	15-0019919-001-01	17224549	susceptible	4	non-susceptible	>32	susceptible	1	non-susceptible	16	susceptible	0.5	non-susceptible	>2	non-susceptible	>8	susceptible	2	non-susceptible	>128	susceptible	4	non-susceptible	76	NA	NA
239	229	15-0020533-001-01	17224574	non-susceptible	>32	non-susceptible	>32	susceptible	1	non-susceptible	16	susceptible	0.5	susceptible	0.0625	non-susceptible	8	susceptible	2	susceptible	32	non-susceptible	>16	non-susceptible	76	NA	NA
240	230	15-0020455-001-01	17224575	non-susceptible	16	non-susceptible	>32	susceptible	1	non-susceptible	>32	susceptible	0.5	susceptible	0.0625	non-susceptible	8	susceptible	2	susceptible	32	non-susceptible	>16	susceptible	4.75	NA	NA
241	231	15-0020464-001-01	17224576	susceptible	4	non-susceptible	>32	non-susceptible	>8	non-susceptible	>32	susceptible	0.5	non-susceptible	>2	non-susceptible	>8	non-susceptible	16	non-susceptible	>128	susceptible	1	non-susceptible	76	NA	NA
242	232	15-0020485-001-01	17224581	non-susceptible	16	non-susceptible	>32	susceptible	1	non-susceptible	16	susceptible	0.5	non-susceptible	>2	non-susceptible	>8	susceptible	2	non-susceptible	>128	non-susceptible	>16	non-susceptible	76	NA	NA
243	233	15-0020546-001-01	17224582	susceptible	4	non-susceptible	>32	non-susceptible	>8	non-susceptible	>32	susceptible	0.5	susceptible	0.25	non-susceptible	>8	susceptible	4	non-susceptible	>128	non-susceptible	>16	non-susceptible	76	NA	NA
244	234	15-0020564-001-01	17224583	susceptible	2	susceptible	4	susceptible	1	non-susceptible	16	susceptible	0.5	susceptible	0.0625	non-susceptible	8	susceptible	2	non-susceptible	128	non-susceptible	>16	susceptible	4.75	NA	NA
245	235	15-0020812-001-01	17224584	non-susceptible	>32	non-susceptible	>32	susceptible	2	non-susceptible	>32	susceptible	0.5	susceptible	0.25	non-susceptible	>8	non-susceptible	>16	non-susceptible	>128	non-susceptible	>16	non-susceptible	76	NA	NA
246	236	15-0020462-001-01	17224624	non-susceptible	16	non-susceptible	>32	non-susceptible	>8	non-susceptible	>32	susceptible	0.5	susceptible	0.0625	non-susceptible	8	susceptible	2	susceptible	32	susceptible	2	susceptible	4.75	NA	NA
247	237	15-0020696-001-01	17216655	susceptible	4	susceptible	4	susceptible	1	susceptible	8	non-susceptible	1	susceptible	0.0625	non-susceptible	8	susceptible	2	susceptible	32	susceptible	2	susceptible	4.75	NA	NA
248	238	15-0020694-001-01	17216662	susceptible	2	susceptible	2	susceptible	1	susceptible	8	susceptible	0.5	non-susceptible	>2	non-susceptible	8	susceptible	2	susceptible	32	non-susceptible	>16	non-susceptible	76	NA	NA
249	239	15-0020692-001-01	17216663	susceptible	2	susceptible	2	susceptible	1	non-susceptible	16	non-susceptible	1	non-susceptible	>2	non-susceptible	>8	susceptible	2	non-susceptible	>128	non-susceptible	>16	non-susceptible	76	NA	NA
250	240	15-0021824-001-01	17224631	susceptible	4	non-susceptible	>32	susceptible	1	non-susceptible	16	susceptible	0.5	susceptible	0.0625	non-susceptible	8	susceptible	2	susceptible	16	susceptible	2	susceptible	4.75	NA	NA
251	241	15-0021870-001-01	17224632	susceptible	4	susceptible	4	susceptible	1	susceptible	8	susceptible	0.5	susceptible	0.0625	non-susceptible	4	susceptible	2	susceptible	32	susceptible	1	non-susceptible	76	NA	NA
252	242	15-0021852-001-01	17224633	susceptible	4	non-susceptible	>32	susceptible	1	non-susceptible	16	susceptible	0.5	susceptible	0.0625	non-susceptible	>8	susceptible	2	non-susceptible	64	non-susceptible	>16	non-susceptible	76	NA	NA
253	243	15-0021878-001-01	17285396	susceptible	4	susceptible	4	susceptible	1	non-susceptible	16	susceptible	0.5	non-susceptible	>2	non-susceptible	>8	non-susceptible	>16	susceptible	32	non-susceptible	>16	non-susceptible	76	NA	NA
254	244	15-0022054-001-01	17225667	susceptible	4	non-susceptible	>32	susceptible	1	non-susceptible	16	susceptible	0.5	susceptible	0.0625	non-susceptible	4	susceptible	2	susceptible	32	susceptible	2	susceptible	4.75	NA	NA
255	245	15-0022066-001-01	17225671	susceptible	4	non-susceptible	>32	non-susceptible	>8	non-susceptible	>32	susceptible	0.5	susceptible	0.25	non-susceptible	>8	susceptible	2	susceptible	32	non-susceptible	>16	non-susceptible	76	NA	NA
256	246	15-0022851-001-01	17244745	non-susceptible	16	non-susceptible	>32	non-susceptible	>8	non-susceptible	>32	susceptible	0.5	susceptible	0.0625	non-susceptible	4	susceptible	2	susceptible	32	susceptible	2	susceptible	4.75	NA	NA
257	247	15-0022816-001-01	17244746	susceptible	4	non-susceptible	>32	non-susceptible	>8	non-susceptible	>32	susceptible	0.5	susceptible	0.0625	non-susceptible	8	susceptible	2	non-susceptible	64	non-susceptible	>16	susceptible	4.75	NA	NA
258	248	15-0022812-001-01	17244767	susceptible	4	non-susceptible	>32	non-susceptible	>8	non-susceptible	>32	susceptible	0.5	susceptible	0.0625	non-susceptible	4	susceptible	2	susceptible	32	non-susceptible	>16	susceptible	4.75	NA	NA
259	249	15-0022847-001-01	17244768	non-susceptible	16	non-susceptible	>32	susceptible	1	non-susceptible	16	non-susceptible	1	susceptible	0.0625	non-susceptible	8	susceptible	2	susceptible	32	non-susceptible	>16	susceptible	4.75	NA	NA
260	250	15-0022845-001-01	17244769	susceptible	4	non-susceptible	>32	susceptible	1	susceptible	8	susceptible	0.5	susceptible	0.125	non-susceptible	4	susceptible	2	susceptible	32	non-susceptible	>16	non-susceptible	76	NA	NA
261	251	15-0022977-002-01	17258805	susceptible	4	non-susceptible	>32	susceptible	1	non-susceptible	16	susceptible	0.5	non-susceptible	>2	non-susceptible	4	susceptible	2	non-susceptible	128	susceptible	1	susceptible	4.75	NA	NA
262	252	15-0022989-001-01	17258806	non-susceptible	16	non-susceptible	>32	susceptible	1	non-susceptible	32	non-susceptible	1	susceptible	0.0625	non-susceptible	8	susceptible	2	susceptible	32	susceptible	1	susceptible	4.75	NA	NA
263	253	15-0022991-001-01	17258810	susceptible	4	non-susceptible	>32	non-susceptible	>8	non-susceptible	>32	susceptible	0.5	susceptible	0.0625	non-susceptible	8	susceptible	2	susceptible	32	non-susceptible	>16	susceptible	4.75	NA	NA
264	254	15-0022992-001-01	17258811	non-susceptible	>32	non-susceptible	>32	non-susceptible	4	non-susceptible	>32	susceptible	0.5	non-susceptible	>2	non-susceptible	>8	non-susceptible	8	non-susceptible	>128	non-susceptible	>16	non-susceptible	76	NA	NA
265	255	15-0022999-001-01	17258814	susceptible	4	non-susceptible	>32	susceptible	1	non-susceptible	16	non-susceptible	1	non-susceptible	>2	non-susceptible	>8	non-susceptible	8	non-susceptible	>128	non-susceptible	>16	non-susceptible	76	NA	NA
266	256	15-0023002-001-01	17258818	susceptible	4	non-susceptible	>32	susceptible	1	susceptible	8	non-susceptible	1	non-susceptible	>2	non-susceptible	4	susceptible	2	non-susceptible	128	non-susceptible	>16	non-susceptible	76	NA	NA
267	257	15-0023003-001-01	17258819	susceptible	4	susceptible	2	susceptible	1	non-susceptible	16	susceptible	0.5	susceptible	0.0625	non-susceptible	>8	non-susceptible	8	non-susceptible	>128	non-susceptible	>16	non-susceptible	76	NA	NA
268	258	15-0023363-001-01	17258826	susceptible	4	susceptible	4	susceptible	1	non-susceptible	16	non-susceptible	1	susceptible	0.125	non-susceptible	4	non-susceptible	8	susceptible	32	susceptible	1	susceptible	4.75	NA	NA
269	259	15-0023871-001-01	17268971	susceptible	4	susceptible	2	non-susceptible	4	non-susceptible	>32	susceptible	0.5	susceptible	0.25	non-susceptible	4	susceptible	2	susceptible	16	non-susceptible	>16	non-susceptible	76	NA	NA
270	260	15-0023868-001-01	17268972	susceptible	4	susceptible	4	susceptible	1	non-susceptible	16	susceptible	0.5	non-susceptible	>2	non-susceptible	>8	susceptible	2	non-susceptible	>128	susceptible	4	non-susceptible	76	NA	NA
271		15-0023868-001-01	17269021	susceptible	4	susceptible	4	susceptible	1	susceptible	8	susceptible	0.5	non-susceptible	>2	non-susceptible	4	susceptible	2	non-susceptible	128	non-susceptible	>16	non-susceptible	76	NA	NA
272	261	15-0023870-001-01	17268973	non-susceptible	16	non-susceptible	>32	non-susceptible	8	non-susceptible	>32	susceptible	0.5	non-susceptible	>2	non-susceptible	>8	non-susceptible	>16	non-susceptible	>128	non-susceptible	>16	non-susceptible	76	NA	NA
273	262	15-0023855-001-01	17268974	susceptible	4	non-susceptible	>32	non-susceptible	>8	non-susceptible	>32	susceptible	0.5	susceptible	0.0625	non-susceptible	>8	susceptible	2	non-susceptible	>128	non-susceptible	>16	non-susceptible	76	NA	NA
274	263	15-0024074-001-01	17273734	susceptible	4	non-susceptible	>32	susceptible	1	non-susceptible	16	susceptible	0.5	non-susceptible	>2	non-susceptible	8	non-susceptible	16	non-susceptible	>128	non-susceptible	>16	susceptible	4.75	NA	NA
275	264	15-0024033-001-01	17273784	susceptible	4	non-susceptible	>32	non-susceptible	>8	non-susceptible	>32	susceptible	0.5	non-susceptible	>2	non-susceptible	>8	susceptible	2	non-susceptible	>128	susceptible	2	non-susceptible	76	NA	NA
276	265	15-0023912-001-01	17273903	susceptible	2	susceptible	2	susceptible	1	non-susceptible	16	susceptible	0.5	susceptible	0.0625	non-susceptible	8	susceptible	2	susceptible	32	susceptible	1	susceptible	4.75	NA	NA
277	266	15-0025128-001-01	17285497	non-susceptible	16	non-susceptible	>32	non-susceptible	>8	non-susceptible	>32	susceptible	0.5	susceptible	0.0625	non-susceptible	8	susceptible	2	non-susceptible	>128	non-susceptible	>16	non-susceptible	76	NA	NA
278		15-0025128-001-01	17285498	non-susceptible	16	non-susceptible	>32	non-susceptible	>8	non-susceptible	>32	susceptible	0.5	non-susceptible	>2	non-susceptible	>8	non-susceptible	>16	non-susceptible	64	non-susceptible	>16	non-susceptible	76	NA	NA
279	267	15-0025262-001-01	17285501	non-susceptible	16	non-susceptible	>32	susceptible	1	non-susceptible	16	susceptible	0.5	susceptible	0.0625	non-susceptible	8	susceptible	2	susceptible	32	susceptible	4	susceptible	4.75	NA	NA
280		15-0025262-001-01	17285502	non-susceptible	16	non-susceptible	>32	susceptible	1	non-susceptible	16	susceptible	0.5	susceptible	0.0625	non-susceptible	4	susceptible	2	susceptible	16	susceptible	2	susceptible	4.75	NA	NA
281	268	15-0025197-001-01	17287126	non-susceptible	16	non-susceptible	>32	susceptible	2	non-susceptible	32	susceptible	0.5	non-susceptible	>2	non-susceptible	>8	non-susceptible	8	non-susceptible	>128	non-susceptible	>16	non-susceptible	76	NA	NA
282		15-0025197-001-01	17287127	susceptible	4	susceptible	4	susceptible	1	susceptible	8	susceptible	0.5	non-susceptible	>2	non-susceptible	>8	non-susceptible	8	non-susceptible	>128	non-susceptible	>16	non-susceptible	76	NA	NA
283	269	15-0025255-001-01	17289570	susceptible	4	susceptible	4	susceptible	1	non-susceptible	16	susceptible	0.5	susceptible	0.25	non-susceptible	8	susceptible	2	non-susceptible	128	non-susceptible	>16	non-susceptible	76	NA	NA
284	270	15-0025248-001-01	17289805	non-susceptible	>32	non-susceptible	>32	susceptible	2	non-susceptible	>32	susceptible	0.5	susceptible	0.0625	non-susceptible	8	susceptible	2	non-susceptible	64	susceptible	1	non-susceptible	76	NA	NA
285	271	15-0025261-001-01	17307651	susceptible	4	non-susceptible	>32	susceptible	1	susceptible	8	susceptible	0.5	susceptible	0.0625	non-susceptible	8	susceptible	2	susceptible	32	susceptible	2	susceptible	4.75	NA	NA
286	272	15-0025242-001-01	17379714	susceptible	2	susceptible	4	susceptible	1	non-susceptible	16	non-susceptible	1	non-susceptible	>2	non-susceptible	>8	non-susceptible	16	non-susceptible	>128	non-susceptible	>16	non-susceptible	76	NA	NA
287	273	15-0025539-001-01	17295343	non-susceptible	16	non-susceptible	>32	susceptible	1	non-susceptible	16	susceptible	0.5	non-susceptible	>2	non-susceptible	>8	non-susceptible	>16	non-susceptible	>128	non-susceptible	>16	non-susceptible	76	NA	NA
288	274	15-0025541-001-01	17295372	non-susceptible	16	non-susceptible	>32	susceptible	1	non-susceptible	32	susceptible	0.5	susceptible	0.0625	non-susceptible	8	susceptible	2	susceptible	32	susceptible	2	susceptible	4.75	NA	NA
289	275	15-0025550-001-01	17295460	susceptible	4	non-susceptible	>32	non-susceptible	>8	non-susceptible	>32	non-susceptible	2	non-susceptible	>2	non-susceptible	>8	susceptible	2	susceptible	32	non-susceptible	>16	susceptible	4.75	NA	NA
290	276	15-0025552-001-01	17295466	susceptible	2	susceptible	2	susceptible	1	susceptible	8	susceptible	0.5	susceptible	0.0625	non-susceptible	4	susceptible	2	non-susceptible	64	susceptible	1	susceptible	4.75	NA	NA
291	277	15-0025556-001-01	17295470	susceptible	4	susceptible	4	susceptible	1	non-susceptible	16	non-susceptible	1	susceptible	0.0625	non-susceptible	>8	susceptible	2	non-susceptible	128	susceptible	1	non-susceptible	76	NA	NA
292	278	15-0025565-004-01	17295527	non-susceptible	16	non-susceptible	>32	non-susceptible	4	non-susceptible	32	susceptible	0.5	non-susceptible	0.5	non-susceptible	>8	non-susceptible	16	non-susceptible	>128	non-susceptible	>16	susceptible	4.75	NA	NA
293	279	15-0025565-005-01	17295536	susceptible	2	susceptible	2	susceptible	1	susceptible	4	susceptible	0.5	susceptible	0.0625	non-susceptible	>8	non-susceptible	8	non-susceptible	>128	susceptible	1	non-susceptible	76	NA	NA
294	280	15-0025608-001-01	17295586	susceptible	4	non-susceptible	>32	susceptible	1	non-susceptible	32	non-susceptible	1	susceptible	0.0625	non-susceptible	4	susceptible	2	susceptible	32	susceptible	2	susceptible	4.75	NA	NA
295	281	15-0026956-001-01	17307642	susceptible	4	non-susceptible	>32	susceptible	1	non-susceptible	32	susceptible	0.5	non-susceptible	>2	non-susceptible	8	non-susceptible	16	susceptible	32	non-susceptible	>16	non-susceptible	76	NA	NA
296	282	15-0026942-001-01	17307643	susceptible	4	non-susceptible	>32	non-susceptible	>8	non-susceptible	>32	susceptible	0.5	susceptible	0.0625	non-susceptible	8	susceptible	2	non-susceptible	64	non-susceptible	>16	susceptible	4.75	NA	NA
297	283	15-0026807-001-01	17307644	susceptible	4	susceptible	4	susceptible	1	non-susceptible	16	susceptible	0.5	susceptible	0.0625	non-susceptible	>8	non-susceptible	8	non-susceptible	64	susceptible	1	susceptible	4.75	NA	NA
298	284	15-0026802-001-01	17307645	susceptible	4	non-susceptible	>32	susceptible	1	non-susceptible	16	susceptible	0.5	susceptible	0.0625	non-susceptible	8	susceptible	2	non-susceptible	64	non-susceptible	>16	non-susceptible	76	NA	NA
299	285	15-0026702-001-01	17307646	susceptible	4	non-susceptible	>32	susceptible	1	non-susceptible	32	susceptible	0.5	non-susceptible	>2	non-susceptible	8	susceptible	2	non-susceptible	>128	non-susceptible	>16	non-susceptible	76	NA	NA
300	286	15-0026700-001-01	17307647	susceptible	4	susceptible	2	susceptible	1	non-susceptible	16	susceptible	0.5	susceptible	0.25	non-susceptible	8	susceptible	2	susceptible	32	non-susceptible	>16	non-susceptible	76	NA	NA
301	287	15-0026699-001-01	17307648	susceptible	4	non-susceptible	>32	susceptible	1	non-susceptible	16	susceptible	0.5	susceptible	0.0625	non-susceptible	8	susceptible	2	susceptible	32	susceptible	2	susceptible	4.75	NA	NA
302	288	15-0026696-001-01	17307649	susceptible	4	susceptible	4	susceptible	1	non-susceptible	16	susceptible	0.5	susceptible	0.0625	non-susceptible	4	susceptible	2	susceptible	16	non-susceptible	>16	susceptible	4.75	NA	NA
303	289	15-0026694-001-01	17307650	susceptible	4	non-susceptible	>32	susceptible	1	non-susceptible	32	susceptible	0.5	susceptible	0.0625	non-susceptible	4	susceptible	2	non-susceptible	64	susceptible	1	susceptible	4.75	NA	NA
304	290	15-0026714-001-01	17307712	susceptible	4	susceptible	4	susceptible	1	susceptible	8	susceptible	0.5	susceptible	0.0625	non-susceptible	8	susceptible	2	susceptible	32	non-susceptible	>16	susceptible	4.75	NA	NA
305	291	15-0026923-001-01	17307716	susceptible	4	susceptible	2	susceptible	1	susceptible	8	susceptible	0.5	susceptible	0.25	non-susceptible	>8	susceptible	2	non-susceptible	>128	non-susceptible	>16	non-susceptible	76	NA	NA
306	292	15-0026934-001-01	17299539	non-susceptible	16	non-susceptible	>32	susceptible	1	non-susceptible	32	susceptible	0.5	non-susceptible	>2	non-susceptible	>8	susceptible	2	non-susceptible	>128	non-susceptible	>16	non-susceptible	76	NA	NA
307	293	15-0026755-001-01	17299619	susceptible	4	non-susceptible	>32	non-susceptible	>8	non-susceptible	>32	susceptible	0.5	susceptible	0.0625	non-susceptible	8	susceptible	2	non-susceptible	64	susceptible	2	non-susceptible	76	NA	NA
308	294	15-0026753-001-01	17299622	susceptible	4	non-susceptible	>32	susceptible	1	non-susceptible	32	susceptible	0.5	susceptible	0.25	non-susceptible	>8	susceptible	4	non-susceptible	>128	non-susceptible	>16	non-susceptible	76	NA	NA
309	295	15-0027485-002-01	17299626	susceptible	4	non-susceptible	>32	susceptible	1	non-susceptible	32	non-susceptible	2	susceptible	0.0625	non-susceptible	4	susceptible	2	susceptible	32	susceptible	1	susceptible	4.75	NA	NA
310	296	15-0028049-001-01	17307639	non-susceptible	16	non-susceptible	>32	susceptible	1	susceptible	8	susceptible	0.5	non-susceptible	>2	non-susceptible	8	non-susceptible	8	non-susceptible	>128	susceptible	1	susceptible	4.75	NA	NA
311	297	15-0028045-001-01	17307640	susceptible	4	susceptible	4	susceptible	1	susceptible	8	non-susceptible	1	non-susceptible	>2	non-susceptible	8	susceptible	2	non-susceptible	>128	susceptible	2	non-susceptible	76	NA	NA
312	298	15-0028043-001-01	17307641	susceptible	4	non-susceptible	>32	susceptible	1	susceptible	8	non-susceptible	1	non-susceptible	>2	non-susceptible	>8	susceptible	2	non-susceptible	>128	susceptible	4	non-susceptible	76	NA	NA
313	299	15-0028790-001-01	17323362	susceptible	4	non-susceptible	>32	susceptible	1	non-susceptible	16	susceptible	0.5	susceptible	0.0625	susceptible	2	susceptible	2	non-susceptible	64	susceptible	1	susceptible	4.75	NA	NA
314	300	15-0028811-001-01	17323372	non-susceptible	16	non-susceptible	>32	susceptible	1	non-susceptible	16	susceptible	0.5	susceptible	0.25	non-susceptible	8	susceptible	2	non-susceptible	128	non-susceptible	>16	non-susceptible	76	NA	NA
315	301	15-0028829-001-01	17323382	susceptible	4	non-susceptible	>32	susceptible	1	non-susceptible	16	susceptible	0.5	susceptible	0.0625	non-susceptible	4	susceptible	2	susceptible	16	susceptible	2	susceptible	4.75	NA	NA
316	302	15-0028785-001-01	17323383	non-susceptible	16	non-susceptible	>32	non-susceptible	>8	non-susceptible	>32	susceptible	0.5	non-susceptible	>2	non-susceptible	8	susceptible	2	non-susceptible	>128	non-susceptible	>16	non-susceptible	76	NA	NA
317	303	15-0028851-001-01	17323409	susceptible	4	non-susceptible	>32	non-susceptible	>8	non-susceptible	>32	susceptible	0.5	non-susceptible	>2	non-susceptible	>8	non-susceptible	8	non-susceptible	>128	non-susceptible	>16	non-susceptible	76	NA	NA
318	304	15-0029010-001-01	17325240	susceptible	4	non-susceptible	>32	susceptible	1	non-susceptible	16	susceptible	0.5	susceptible	0.0625	susceptible	2	susceptible	2	susceptible	16	non-susceptible	>16	susceptible	4.75	NA	NA
319	305	15-0029026-001-01	17325244	susceptible	4	susceptible	4	susceptible	1	non-susceptible	32	susceptible	0.5	susceptible	0.0625	non-susceptible	8	susceptible	2	susceptible	32	susceptible	2	susceptible	4.75	NA	NA
320	306	15-0029116-001-01	17325306	non-susceptible	16	non-susceptible	>32	non-susceptible	>8	non-susceptible	>32	susceptible	0.5	susceptible	0.0625	non-susceptible	4	susceptible	2	non-susceptible	>128	susceptible	4	susceptible	4.75	NA	NA
321	307	15-0028565-001-01	17324538	susceptible	4	non-susceptible	>32	susceptible	1	non-susceptible	16	non-susceptible	1	non-susceptible	>2	non-susceptible	8	non-susceptible	>16	susceptible	32	non-susceptible	>16	non-susceptible	76	NA	NA
322		15-0028565-001-01	17324604	susceptible	4	non-susceptible	>32	non-susceptible	>8	non-susceptible	>32	non-susceptible	1	susceptible	0.0625	non-susceptible	4	susceptible	2	susceptible	32	non-susceptible	>16	non-susceptible	76	NA	NA
323	308	15-0028546-001-01	17324603	susceptible	4	susceptible	2	susceptible	1	susceptible	8	non-susceptible	1	susceptible	0.0625	non-susceptible	>8	non-susceptible	8	non-susceptible	>128	susceptible	1	non-susceptible	76	NA	NA
324	309	15-0029879-001-01	17337478	susceptible	4	non-susceptible	>32	susceptible	1	non-susceptible	32	susceptible	0.5	non-susceptible	>2	non-susceptible	4	susceptible	4	non-susceptible	128	non-susceptible	>16	non-susceptible	76	NA	NA
325	310	15-0029934-001-01	17337498	non-susceptible	16	non-susceptible	>32	non-susceptible	>8	non-susceptible	>32	susceptible	0.5	susceptible	0.0625	non-susceptible	8	susceptible	2	susceptible	32	susceptible	2	susceptible	4.75	NA	NA
326		15-0029934-001-01	17337499	non-susceptible	>32	non-susceptible	>32	non-susceptible	>8	non-susceptible	>32	susceptible	0.5	non-susceptible	>2	non-susceptible	8	non-susceptible	16	non-susceptible	>128	susceptible	2	non-susceptible	76	NA	NA
327	311	15-0029910-001-01	17337512	non-susceptible	16	non-susceptible	>32	susceptible	1	non-susceptible	16	susceptible	0.5	non-susceptible	>2	non-susceptible	8	non-susceptible	16	non-susceptible	128	non-susceptible	>16	non-susceptible	76	NA	NA
328	312	15-0029896-001-01	17337531	non-susceptible	>32	non-susceptible	>32	non-susceptible	4	non-susceptible	>32	susceptible	0.5	susceptible	0.0625	non-susceptible	>8	non-susceptible	8	non-susceptible	>128	non-susceptible	>16	susceptible	4.75	NA	NA
329	313	15-0029911-001-01	17337532	susceptible	4	non-susceptible	>32	non-susceptible	>8	non-susceptible	>32	susceptible	0.5	susceptible	0.0625	non-susceptible	8	susceptible	2	susceptible	32	susceptible	4	susceptible	4.75	NA	NA
330	314	15-0029924-001-01	17337533	non-susceptible	16	non-susceptible	>32	susceptible	1	non-susceptible	16	non-susceptible	>4	non-susceptible	>2	non-susceptible	>8	non-susceptible	8	non-susceptible	>128	non-susceptible	>16	non-susceptible	76	NA	NA
331	315	15-0030085-001-01	17341251	susceptible	4	non-susceptible	>32	non-susceptible	>8	non-susceptible	>32	non-susceptible	1	non-susceptible	>2	non-susceptible	>8	susceptible	2	non-susceptible	>128	susceptible	4	non-susceptible	76	NA	NA
332	316	15-0030089-001-01	17341262	susceptible	4	non-susceptible	>32	susceptible	1	non-susceptible	16	susceptible	0.5	non-susceptible	>2	non-susceptible	>8	non-susceptible	8	non-susceptible	>128	non-susceptible	>16	non-susceptible	76	NA	NA
333	317	15-0030087-001-01	17341311	susceptible	4	non-susceptible	>32	susceptible	1	non-susceptible	32	susceptible	0.5	non-susceptible	>2	non-susceptible	8	non-susceptible	>16	susceptible	32	non-susceptible	>16	non-susceptible	76	NA	NA
334	318	15-0031417-001-01	17348065	susceptible	2	susceptible	1	susceptible	1	susceptible	8	non-susceptible	1	non-susceptible	>2	non-susceptible	>8	susceptible	2	non-susceptible	>128	non-susceptible	>16	non-susceptible	76	NA	NA
335	319	15-0031320-001-01	17348066	susceptible	2	susceptible	2	susceptible	1	susceptible	8	non-susceptible	1	non-susceptible	>2	non-susceptible	>8	non-susceptible	16	non-susceptible	>128	non-susceptible	>16	non-susceptible	76	NA	NA
336	320	15-0031613-001-01	17356286	susceptible	4	non-susceptible	>32	non-susceptible	>8	non-susceptible	>32	susceptible	0.5	non-susceptible	>2	non-susceptible	4	susceptible	2	non-susceptible	>128	non-susceptible	>16	susceptible	4.75	NA	NA
337	321	15-0031469-001-01	17356300	susceptible	2	susceptible	4	susceptible	1	non-susceptible	32	susceptible	0.5	susceptible	0.0625	non-susceptible	8	susceptible	2	susceptible	32	susceptible	2	susceptible	4.75	NA	NA
338	322	15-0031615-001-01	17359342	susceptible	4	non-susceptible	>32	susceptible	1	non-susceptible	32	non-susceptible	1	non-susceptible	>2	non-susceptible	>8	non-susceptible	8	susceptible	32	non-susceptible	>16	non-susceptible	76	NA	NA
339	323	15-0031656-001-01	17359346	non-susceptible	>32	non-susceptible	>32	non-susceptible	4	non-susceptible	32	non-susceptible	1	susceptible	0.0625	non-susceptible	8	susceptible	2	susceptible	32	non-susceptible	>16	susceptible	4.75	NA	NA
340	324	15-0031631-001-01	17359379	susceptible	4	non-susceptible	>32	non-susceptible	>8	non-susceptible	>32	susceptible	0.5	susceptible	0.0625	non-susceptible	4	susceptible	2	non-susceptible	128	non-susceptible	>16	non-susceptible	76	NA	NA
341	325	15-0033058-001-01	17379712	susceptible	4	non-susceptible	>32	susceptible	1	susceptible	8	susceptible	0.5	susceptible	0.0625	non-susceptible	4	susceptible	2	susceptible	32	susceptible	2	susceptible	4.75	NA	NA
342	326	15-0033056-001-01	17379717	non-susceptible	>32	non-susceptible	>32	susceptible	2	non-susceptible	>32	susceptible	0.5	susceptible	0.25	non-susceptible	8	susceptible	2	non-susceptible	>128	susceptible	2	susceptible	4.75	NA	NA
343	327	15-0033133-001-01	17379724	non-susceptible	>32	non-susceptible	>32	non-susceptible	>8	non-susceptible	>32	susceptible	0.5	non-susceptible	>2	non-susceptible	>8	susceptible	2	non-susceptible	>128	non-susceptible	>16	non-susceptible	76	NA	NA
344	328	15-0033131-001-01	17379748	susceptible	2	susceptible	2	susceptible	1	susceptible	8	susceptible	0.5	non-susceptible	>2	non-susceptible	>8	non-susceptible	>16	non-susceptible	>128	non-susceptible	>16	non-susceptible	76	NA	NA
345	329	15-0033252-001-01	17371384	non-susceptible	16	non-susceptible	>32	susceptible	1	non-susceptible	16	non-susceptible	1	non-susceptible	>2	non-susceptible	8	susceptible	2	non-susceptible	>128	non-susceptible	>16	susceptible	19	NA	NA
346	330	15-0033275-001-01	17371403	non-susceptible	16	non-susceptible	>32	susceptible	2	non-susceptible	16	non-susceptible	1	susceptible	0.0625	non-susceptible	4	susceptible	2	non-susceptible	>128	non-susceptible	>16	susceptible	4.75	NA	NA
347	331	15-0033279-001-01	17371425	susceptible	2	susceptible	2	susceptible	1	susceptible	4	susceptible	0.5	non-susceptible	>2	non-susceptible	8	susceptible	2	susceptible	32	non-susceptible	>16	non-susceptible	76	NA	NA
348	332	15-0033416-001-01	17371437	susceptible	2	susceptible	2	susceptible	1	non-susceptible	32	non-susceptible	1	non-susceptible	>2	non-susceptible	8	non-susceptible	16	non-susceptible	>128	non-susceptible	>16	susceptible	4.75	NA	NA
349	333	15-0033417-001-01	17371454	non-susceptible	16	non-susceptible	>32	susceptible	1	non-susceptible	32	non-susceptible	1	non-susceptible	>2	non-susceptible	>8	non-susceptible	8	non-susceptible	>128	non-susceptible	>16	non-susceptible	76	NA	NA
350	334	15-0034329-001-01	17379705	susceptible	2	susceptible	1	susceptible	1	susceptible	4	non-susceptible	1	susceptible	0.25	non-susceptible	8	non-susceptible	16	susceptible	32	non-susceptible	>16	susceptible	4.75	NA	NA
351		15-0034329-001-01	17379706	non-susceptible	>32	non-susceptible	32	susceptible	1	non-susceptible	32	non-susceptible	1	non-susceptible	>2	non-susceptible	>8	susceptible	2	non-susceptible	>128	non-susceptible	>16	susceptible	4.75	NA	NA
352	335	15-0034327-001-01	17379707	non-susceptible	16	non-susceptible	>32	susceptible	1	non-susceptible	32	susceptible	0.5	non-susceptible	>2	non-susceptible	8	susceptible	2	susceptible	16	non-susceptible	>16	susceptible	4.75	NA	NA
353	336	15-0034306-001-01	17379708	susceptible	4	non-susceptible	>32	non-susceptible	>8	non-susceptible	>32	non-susceptible	1	non-susceptible	>2	non-susceptible	>8	susceptible	2	non-susceptible	>128	non-susceptible	>16	non-susceptible	76	NA	NA
354	337	15-0034578-001-01	17381284	susceptible	4	non-susceptible	>32	susceptible	1	non-susceptible	16	non-susceptible	1	susceptible	0.0625	non-susceptible	4	susceptible	2	non-susceptible	>128	non-susceptible	>16	non-susceptible	76	NA	NA
355	338	15-0034581-001-01	17381293	susceptible	4	non-susceptible	>32	susceptible	1	non-susceptible	32	non-susceptible	1	susceptible	0.0625	non-susceptible	>8	susceptible	2	non-susceptible	>128	non-susceptible	>16	non-susceptible	76	NA	NA
356	339	15-0035037-001-01	17386724	susceptible	4	non-susceptible	>32	non-susceptible	>8	non-susceptible	>32	susceptible	0.5	susceptible	0.0625	non-susceptible	8	susceptible	2	susceptible	32	susceptible	2	susceptible	4.75	NA	NA
357	340	15-0035027-001-01	17386725	non-susceptible	16	susceptible	4	susceptible	1	non-susceptible	>32	susceptible	0.5	non-susceptible	>2	non-susceptible	>8	susceptible	4	non-susceptible	>128	non-susceptible	>16	non-susceptible	76	NA	NA
358	341	15-0035025-001-01	17386726	non-susceptible	16	non-susceptible	>32	susceptible	1	susceptible	4	susceptible	0.5	susceptible	0.0625	non-susceptible	4	susceptible	2	susceptible	32	susceptible	2	susceptible	4.75	NA	NA
359	342	15-0035024-001-01	17386733	susceptible	4	non-susceptible	>32	susceptible	1	susceptible	8	susceptible	0.5	non-susceptible	>2	non-susceptible	>8	non-susceptible	>16	non-susceptible	>128	non-susceptible	>16	non-susceptible	76	NA	NA
360	343	15-0034992-001-01	17386755	susceptible	4	non-susceptible	>32	susceptible	1	non-susceptible	16	susceptible	0.5	susceptible	0.0625	non-susceptible	8	susceptible	2	non-susceptible	64	susceptible	2	susceptible	4.75	NA	NA
361	344	15-0034974-001-01	17386785	susceptible	4	susceptible	4	susceptible	1	susceptible	8	susceptible	0.5	non-susceptible	>2	susceptible	2	non-susceptible	8	non-susceptible	>128	non-susceptible	>16	susceptible	4.75	NA	NA
362	345	15-0034928-001-01	17386793	susceptible	4	non-susceptible	>32	non-susceptible	8	non-susceptible	>32	susceptible	0.5	susceptible	0.0625	non-susceptible	4	susceptible	2	susceptible	16	non-susceptible	>16	susceptible	4.75	NA	NA
363	346	15-0034920-001-01	17386798	non-susceptible	16	non-susceptible	>32	susceptible	1	susceptible	8	susceptible	0.5	susceptible	0.0625	non-susceptible	8	susceptible	2	susceptible	32	non-susceptible	>16	susceptible	9.5	NA	NA
364	347	15-0035119-001-01	17389563	non-susceptible	16	non-susceptible	>32	susceptible	1	non-susceptible	16	susceptible	0.5	non-susceptible	>2	non-susceptible	>8	non-susceptible	16	non-susceptible	>128	non-susceptible	>16	non-susceptible	76	NA	NA
365	348	15-0035120-001-01	17389579	susceptible	4	non-susceptible	>32	susceptible	1	non-susceptible	32	susceptible	0.5	non-susceptible	>2	non-susceptible	4	susceptible	2	non-susceptible	>128	susceptible	1	susceptible	4.75	NA	NA
366	349	15-0035199-001-01	17389588	susceptible	4	non-susceptible	>32	susceptible	1	non-susceptible	16	susceptible	0.5	susceptible	0.25	non-susceptible	>8	susceptible	2	non-susceptible	>128	non-susceptible	>16	non-susceptible	76	NA	NA
367	350	15-0035216-001-01	17389591	susceptible	4	susceptible	2	susceptible	1	non-susceptible	16	susceptible	0.5	non-susceptible	>2	non-susceptible	>8	non-susceptible	>16	non-susceptible	>128	non-susceptible	>16	non-susceptible	76	NA	NA
368	351	15-0035931-001-01	17399792	susceptible	4	susceptible	4	non-susceptible	4	non-susceptible	>32	susceptible	0.5	non-susceptible	>2	non-susceptible	>8	non-susceptible	16	susceptible	16	non-susceptible	>16	susceptible	4.75	NA	NA
369	352	15-0035904-002-01	17399793	susceptible	4	non-susceptible	>32	susceptible	1	susceptible	8	non-susceptible	1	susceptible	0.0625	non-susceptible	8	susceptible	2	non-susceptible	>128	non-susceptible	>16	susceptible	4.75	NA	NA
370	353	15-0035919-001-01	17399794	susceptible	4	non-susceptible	>32	susceptible	1	non-susceptible	32	susceptible	0.5	susceptible	0.125	non-susceptible	4	susceptible	2	susceptible	16	non-susceptible	>16	susceptible	4.75	NA	NA
371	354	15-0035932-001-01	17399795	susceptible	4	non-susceptible	>32	susceptible	1	non-susceptible	16	susceptible	0.5	susceptible	0.25	non-susceptible	>8	non-susceptible	16	non-susceptible	>128	non-susceptible	>16	non-susceptible	76	NA	NA
372	355	15-0035911-001-01	17399797	susceptible	2	susceptible	4	susceptible	1	susceptible	8	susceptible	0.5	susceptible	0.25	non-susceptible	>8	susceptible	2	non-susceptible	>128	non-susceptible	16	susceptible	4.75	NA	NA
373	356	15-0036077-001-01	17401381	susceptible	4	non-susceptible	>32	susceptible	1	non-susceptible	16	non-susceptible	1	non-susceptible	>2	non-susceptible	>8	susceptible	2	non-susceptible	>128	non-susceptible	>16	non-susceptible	76	NA	NA
374	357	15-0036086-001-01	17401402	susceptible	4	non-susceptible	>32	non-susceptible	>8	non-susceptible	>32	non-susceptible	1	susceptible	0.0625	non-susceptible	4	susceptible	2	susceptible	32	non-susceptible	>16	susceptible	4.75	NA	NA
375	358	15-0036101-001-01	17401452	susceptible	4	non-susceptible	>32	susceptible	1	non-susceptible	16	susceptible	0.5	non-susceptible	>2	non-susceptible	>8	non-susceptible	16	non-susceptible	>128	non-susceptible	>16	non-susceptible	76	NA	NA
376	359	15-0036111-001-01	17401455	non-susceptible	16	non-susceptible	>32	non-susceptible	>8	non-susceptible	>32	non-susceptible	1	susceptible	0.0625	non-susceptible	4	susceptible	2	susceptible	32	susceptible	1	susceptible	4.75	NA	NA
377	360	15-0036121-001-01	17401456	susceptible	4	non-susceptible	>32	susceptible	1	non-susceptible	>32	non-susceptible	4	susceptible	0.0625	non-susceptible	8	susceptible	2	susceptible	32	susceptible	2	susceptible	4.75	NA	NA
378	361	15-0036341-001-01	17401465	non-susceptible	>32	non-susceptible	>32	non-susceptible	4	non-susceptible	32	non-susceptible	1	non-susceptible	>2	non-susceptible	4	susceptible	2	non-susceptible	64	non-susceptible	>16	non-susceptible	76	NA	NA
379	362	15-0036345-001-01	17401466	susceptible	4	non-susceptible	>32	susceptible	1	non-susceptible	32	non-susceptible	1	non-susceptible	>2	non-susceptible	4	susceptible	2	non-susceptible	128	non-susceptible	>16	non-susceptible	76	NA	NA
380	363	15-0036665-001-01	17411614	susceptible	4	non-susceptible	>32	susceptible	1	non-susceptible	16	susceptible	0.5	susceptible	0.0625	non-susceptible	4	susceptible	2	susceptible	32	susceptible	1	susceptible	4.75	NA	NA
381	364	15-0037662-001-01	17411615	susceptible	4	susceptible	4	susceptible	1	susceptible	8	susceptible	0.5	susceptible	0.25	non-susceptible	4	susceptible	2	non-susceptible	>128	non-susceptible	>16	susceptible	4.75	NA	NA
382	365	15-0036664-001-01	17411616	susceptible	4	non-susceptible	>32	susceptible	1	non-susceptible	16	susceptible	0.5	non-susceptible	>2	non-susceptible	>8	susceptible	2	non-susceptible	>128	non-susceptible	>16	non-susceptible	76	NA	NA
383	366	15-0036641-001-01	17411617	susceptible	4	non-susceptible	>32	non-susceptible	>8	non-susceptible	>32	susceptible	0.5	susceptible	0.25	non-susceptible	>8	non-susceptible	8	non-susceptible	>128	non-susceptible	>16	non-susceptible	76	NA	NA
384	367	15-0036640-001-01	17411618	non-susceptible	16	non-susceptible	>32	susceptible	2	non-susceptible	>32	non-susceptible	1	susceptible	0.0625	non-susceptible	4	susceptible	2	susceptible	16	susceptible	1	susceptible	4.75	NA	NA
385	368	15-0036632-001-01	17411619	susceptible	4	non-susceptible	>32	susceptible	1	susceptible	8	susceptible	0.5	susceptible	0.0625	non-susceptible	8	susceptible	2	susceptible	32	susceptible	1	susceptible	4.75	NA	NA
386	369	15-0036668-001-01	17411709	susceptible	4	non-susceptible	>32	susceptible	1	non-susceptible	16	susceptible	0.5	non-susceptible	>2	non-susceptible	>8	susceptible	2	non-susceptible	>128	non-susceptible	>16	non-susceptible	76	NA	NA
387	370	15-0036989-001-01	17411711	susceptible	2	susceptible	2	susceptible	1	susceptible	8	non-susceptible	1	susceptible	0.0625	non-susceptible	8	susceptible	2	susceptible	32	susceptible	1	susceptible	4.75	NA	NA
388	371	15-0036770-001-01	17419170	non-susceptible	16	non-susceptible	>32	non-susceptible	>8	non-susceptible	>32	susceptible	0.5	non-susceptible	>2	non-susceptible	>8	susceptible	2	non-susceptible	>128	non-susceptible	>16	non-susceptible	76	NA	NA
389	372	15-0036978-001-01	17419171	non-susceptible	16	non-susceptible	>32	susceptible	1	non-susceptible	>32	susceptible	0.5	non-susceptible	>2	non-susceptible	>8	susceptible	2	non-susceptible	>128	susceptible	2	non-susceptible	76	NA	NA
390	373	15-0036773-001-01	17419180	non-susceptible	16	non-susceptible	>32	susceptible	1	non-susceptible	>32	susceptible	0.5	non-susceptible	>2	non-susceptible	>8	non-susceptible	>16	susceptible	32	susceptible	2	susceptible	4.75	NA	NA
391	374	15-0036775-001-01	17419181	susceptible	4	susceptible	4	susceptible	1	non-susceptible	16	susceptible	0.5	non-susceptible	>2	non-susceptible	4	susceptible	2	susceptible	16	non-susceptible	>16	susceptible	4.75	NA	NA
392	375	15-0036778-001-01	17419182	non-susceptible	16	non-susceptible	>32	non-susceptible	>8	non-susceptible	>32	susceptible	0.5	susceptible	0.25	non-susceptible	4	susceptible	2	susceptible	32	non-susceptible	>16	susceptible	4.75	NA	NA
393	376	15-0036780-001-01	17419183	non-susceptible	16	non-susceptible	>32	susceptible	1	non-susceptible	32	susceptible	0.5	susceptible	0.0625	non-susceptible	4	susceptible	2	susceptible	16	non-susceptible	>16	susceptible	4.75	NA	NA
394	377	15-0036956-001-01	17419193	susceptible	4	non-susceptible	>32	susceptible	1	non-susceptible	16	susceptible	0.5	susceptible	0.0625	non-susceptible	4	susceptible	2	susceptible	32	susceptible	2	susceptible	4.75	NA	NA
395	378	15-0036965-001-01	17419195	non-susceptible	16	non-susceptible	>32	susceptible	1	non-susceptible	32	susceptible	0.5	susceptible	0.0625	non-susceptible	>8	non-susceptible	>16	non-susceptible	>128	non-susceptible	>16	non-susceptible	76	NA	NA
396	379	15-0036420-001-01	17432110	non-susceptible	>32	non-susceptible	>32	susceptible	1	non-susceptible	>32	susceptible	0.5	non-susceptible	>2	non-susceptible	>8	non-susceptible	8	non-susceptible	>128	non-susceptible	>16	non-susceptible	76	NA	NA
397	380	15-0037382-001-01	17439930	susceptible	4	non-susceptible	>32	susceptible	1	non-susceptible	16	non-susceptible	1	susceptible	0.0625	non-susceptible	4	susceptible	2	susceptible	16	non-susceptible	>16	susceptible	4.75	NA	NA
398	381	15-0038117-001-01	17432023	non-susceptible	16	non-susceptible	>32	non-susceptible	>8	non-susceptible	>32	susceptible	0.5	susceptible	0.125	non-susceptible	4	susceptible	2	non-susceptible	128	non-susceptible	>16	non-susceptible	76	NA	NA
399	382	15-0038030-001-01	17432024	non-susceptible	>32	non-susceptible	>32	susceptible	1	susceptible	8	susceptible	0.5	susceptible	0.25	non-susceptible	4	susceptible	2	susceptible	16	non-susceptible	>16	susceptible	4.75	NA	NA
400	383	15-0038110-001-01	17432025	non-susceptible	16	non-susceptible	>32	susceptible	1	non-susceptible	>32	susceptible	0.5	non-susceptible	>2	non-susceptible	>8	non-susceptible	>16	non-susceptible	>128	non-susceptible	>16	non-susceptible	76	NA	NA
401	384	15-0038106-001-01	17432031	susceptible	4	susceptible	4	susceptible	1	non-susceptible	16	susceptible	0.5	susceptible	0.0625	non-susceptible	>8	susceptible	2	susceptible	16	non-susceptible	>16	susceptible	4.75	NA	NA
402	385	15-0038118-001-01	17432063	susceptible	4	non-susceptible	>32	susceptible	1	non-susceptible	32	susceptible	0.5	susceptible	0.0625	non-susceptible	4	susceptible	2	susceptible	32	non-susceptible	>16	susceptible	4.75	NA	NA
403	386	15-0038109-001-01	17432064	susceptible	4	susceptible	4	susceptible	1	non-susceptible	16	susceptible	0.5	non-susceptible	>2	non-susceptible	>8	non-susceptible	8	non-susceptible	>128	non-susceptible	>16	non-susceptible	76	NA	NA
404	387	15-0038114-001-01	17434853	susceptible	4	susceptible	4	susceptible	1	non-susceptible	32	susceptible	0.5	susceptible	0.0625	susceptible	2	susceptible	2	susceptible	32	susceptible	1	susceptible	4.75	NA	NA
405	388	15-0038311-001-01	17422319	susceptible	4	non-susceptible	>32	non-susceptible	>8	non-susceptible	>32	susceptible	0.5	susceptible	0.0625	non-susceptible	4	susceptible	2	susceptible	32	susceptible	1	susceptible	4.75	NA	NA
406	389	15-0038330-001-01	17422320	non-susceptible	16	non-susceptible	>32	non-susceptible	>8	non-susceptible	>32	susceptible	0.5	non-susceptible	>2	non-susceptible	>8	non-susceptible	>16	non-susceptible	>128	non-susceptible	>16	non-susceptible	76	NA	NA
407	390	15-0038353-001-01	17422323	susceptible	4	non-susceptible	>32	non-susceptible	>8	non-susceptible	>32	non-susceptible	1	susceptible	0.25	non-susceptible	4	non-susceptible	8	non-susceptible	128	non-susceptible	16	non-susceptible	76	NA	NA
408	391	15-0038355-001-01	17422355	susceptible	4	non-susceptible	>32	susceptible	1	non-susceptible	>32	non-susceptible	1	susceptible	0.0625	non-susceptible	4	susceptible	2	non-susceptible	64	non-susceptible	>16	non-susceptible	76	NA	NA
409	392	15-0038363-001-01	17422381	susceptible	4	non-susceptible	>32	non-susceptible	>8	non-susceptible	>32	non-susceptible	2	susceptible	0.25	non-susceptible	4	susceptible	2	non-susceptible	>128	non-susceptible	>16	susceptible	4.75	NA	NA
410	393	15-0038380-001-01	17422479	non-susceptible	16	non-susceptible	>32	susceptible	1	non-susceptible	32	non-susceptible	1	susceptible	0.0625	non-susceptible	4	susceptible	2	non-susceptible	>128	non-susceptible	>16	susceptible	4.75	NA	NA
411	394	15-0038380-002-01	17422487	susceptible	4	non-susceptible	>32	susceptible	1	non-susceptible	32	non-susceptible	1	susceptible	0.0625	non-susceptible	4	susceptible	2	susceptible	32	non-susceptible	>16	susceptible	4.75	NA	NA
412	395	15-0039577-001-01	17432124	non-susceptible	>32	non-susceptible	>32	susceptible	1	non-susceptible	32	susceptible	0.5	susceptible	0.0625	non-susceptible	8	susceptible	2	susceptible	32	susceptible	2	susceptible	4.75	NA	NA
413	396	15-0039595-002-01	17432145	non-susceptible	>32	non-susceptible	>32	susceptible	2	non-susceptible	>32	susceptible	0.5	non-susceptible	>2	non-susceptible	4	susceptible	2	non-susceptible	64	non-susceptible	>16	non-susceptible	76	NA	NA
414	397	15-0039597-001-01	17432146	susceptible	4	non-susceptible	>32	susceptible	1	susceptible	8	non-susceptible	>4	non-susceptible	>2	non-susceptible	>8	non-susceptible	>16	non-susceptible	>128	susceptible	2	susceptible	4.75	NA	NA
415	398	15-0039850-001-01	17439931	susceptible	4	non-susceptible	>32	susceptible	1	non-susceptible	32	non-susceptible	1	susceptible	0.0625	non-susceptible	4	susceptible	2	susceptible	16	non-susceptible	>16	susceptible	4.75	NA	NA
416	399	15-0039851-001-01	17439932	susceptible	4	non-susceptible	>32	non-susceptible	>8	non-susceptible	>32	susceptible	0.5	non-susceptible	>2	non-susceptible	>8	susceptible	2	non-susceptible	>128	non-susceptible	>16	non-susceptible	76	NA	NA
417	400	15-0039611-001-01	17439933	susceptible	4	non-susceptible	>32	susceptible	1	non-susceptible	32	susceptible	0.5	susceptible	0.0625	non-susceptible	4	susceptible	2	susceptible	16	non-susceptible	>16	susceptible	4.75	NA	NA
418	401	15-0039606-001-01	17439934	non-susceptible	>32	non-susceptible	>32	susceptible	1	non-susceptible	>32	susceptible	0.5	non-susceptible	>2	non-susceptible	>8	susceptible	2	non-susceptible	>128	non-susceptible	>16	non-susceptible	76	NA	NA
419	402	15-0039581-001-01	17439935	susceptible	4	non-susceptible	>32	susceptible	1	non-susceptible	16	susceptible	0.5	non-susceptible	>2	non-susceptible	>8	susceptible	2	non-susceptible	>128	non-susceptible	>16	non-susceptible	76	NA	NA
420	403	15-0039589-002-01	17439936	susceptible	4	non-susceptible	>32	susceptible	1	non-susceptible	16	non-susceptible	1	non-susceptible	>2	non-susceptible	>8	susceptible	2	non-susceptible	>128	susceptible	2	non-susceptible	76	NA	NA
421	404	15-0039699-001-01	17434854	non-susceptible	16	non-susceptible	>32	non-susceptible	4	non-susceptible	32	non-susceptible	1	susceptible	0.0625	non-susceptible	>8	susceptible	2	non-susceptible	>128	non-susceptible	>16	non-susceptible	76	NA	NA
422	405	15-0040666-001-01	17439937	susceptible	4	non-susceptible	>32	susceptible	1	non-susceptible	16	susceptible	0.5	non-susceptible	>2	susceptible	2	non-susceptible	>16	non-susceptible	>128	non-susceptible	>16	non-susceptible	76	NA	NA
423	406	15-0040681-001-01	17439938	susceptible	4	non-susceptible	>32	non-susceptible	>8	non-susceptible	>32	susceptible	0.5	susceptible	0.0625	non-susceptible	8	susceptible	2	susceptible	32	susceptible	2	susceptible	4.75	NA	NA
424	407	15-0040672-001-01	17439939	susceptible	4	non-susceptible	>32	non-susceptible	>8	non-susceptible	>32	susceptible	0.5	non-susceptible	>2	non-susceptible	>8	non-susceptible	>16	non-susceptible	128	non-susceptible	>16	non-susceptible	76	NA	NA
425	408	15-0040603-001-01	17439940	susceptible	2	susceptible	4	susceptible	1	susceptible	8	susceptible	0.5	non-susceptible	>2	non-susceptible	>8	susceptible	2	non-susceptible	>128	non-susceptible	>16	non-susceptible	76	NA	NA
426	409	15-0040585-001-01	17439941	non-susceptible	16	non-susceptible	>32	non-susceptible	>8	non-susceptible	>32	susceptible	0.5	non-susceptible	>2	non-susceptible	>8	non-susceptible	>16	non-susceptible	>128	non-susceptible	>16	susceptible	4.75	NA	NA
427	410	15-0040582-001-01	17439942	non-susceptible	16	non-susceptible	>32	susceptible	1	non-susceptible	32	non-susceptible	1	non-susceptible	>2	non-susceptible	>8	susceptible	2	non-susceptible	>128	non-susceptible	>16	non-susceptible	76	NA	NA
428	411	15-0040574-002-01	17439943	non-susceptible	>32	non-susceptible	>32	non-susceptible	>8	non-susceptible	>32	non-susceptible	1	susceptible	0.0625	non-susceptible	4	susceptible	2	non-susceptible	>128	susceptible	4	susceptible	4.75	NA	NA
429	412	15-0040605-001-01	17440483	susceptible	4	non-susceptible	>32	non-susceptible	>8	non-susceptible	>32	susceptible	0.5	non-susceptible	>2	non-susceptible	>8	non-susceptible	>16	non-susceptible	128	non-susceptible	>16	non-susceptible	76	NA	NA
430	413	15-0040693-001-01	17442524	susceptible	4	non-susceptible	>32	non-susceptible	>8	non-susceptible	>32	susceptible	0.5	susceptible	0.0625	non-susceptible	>8	susceptible	2	susceptible	32	non-susceptible	>16	non-susceptible	76	NA	NA
431	414	15-0040733-001-01	17442557	susceptible	4	non-susceptible	>32	susceptible	1	non-susceptible	>32	susceptible	0.5	susceptible	0.0625	non-susceptible	4	susceptible	2	susceptible	16	non-susceptible	>16	non-susceptible	76	NA	NA
432	415	15-0041560-001-01	17455406	non-susceptible	16	non-susceptible	>32	non-susceptible	>8	non-susceptible	>32	non-susceptible	1	susceptible	0.0625	non-susceptible	4	susceptible	2	susceptible	32	susceptible	1	susceptible	4.75	NA	NA
433	416	15-0041467-001-01	17455443	susceptible	4	non-susceptible	>32	non-susceptible	>8	non-susceptible	>32	non-susceptible	1	susceptible	0.0625	non-susceptible	8	susceptible	2	non-susceptible	>128	non-susceptible	>16	susceptible	9.5	NA	NA
434	417	15-0041450-001-01	17455445	non-susceptible	16	non-susceptible	>32	susceptible	1	non-susceptible	16	susceptible	0.5	susceptible	0.0625	non-susceptible	4	susceptible	2	susceptible	16	non-susceptible	>16	susceptible	4.75	NA	NA
435	418	15-0041430-001-01	17455448	susceptible	4	susceptible	2	susceptible	1	non-susceptible	16	non-susceptible	1	non-susceptible	>2	non-susceptible	4	susceptible	2	non-susceptible	>128	non-susceptible	>16	susceptible	4.75	NA	NA
436	419	15-0041455-001-01	17455458	susceptible	4	non-susceptible	>32	susceptible	1	non-susceptible	16	non-susceptible	1	non-susceptible	0.5	non-susceptible	>8	non-susceptible	>16	non-susceptible	>128	susceptible	1	non-susceptible	76	NA	NA
437	420	15-0041452-001-01	17455468	susceptible	4	non-susceptible	>32	susceptible	1	susceptible	8	susceptible	0.5	susceptible	0.0625	non-susceptible	4	susceptible	2	susceptible	32	non-susceptible	>16	susceptible	4.75	NA	NA
438	421	15-0041378-001-01	17455477	susceptible	4	non-susceptible	>32	susceptible	1	non-susceptible	32	susceptible	0.5	non-susceptible	0.5	non-susceptible	>8	non-susceptible	16	non-susceptible	>128	non-susceptible	>16	non-susceptible	76	NA	NA
439	422	15-0041461-001-01	17455479	susceptible	4	susceptible	4	susceptible	1	non-susceptible	16	susceptible	0.5	non-susceptible	>2	non-susceptible	>8	non-susceptible	16	non-susceptible	>128	non-susceptible	>16	non-susceptible	76	NA	NA
440	423	15-0041469-001-01	17455957	non-susceptible	16	non-susceptible	>32	susceptible	1	non-susceptible	16	susceptible	0.5	susceptible	0.0625	non-susceptible	8	susceptible	2	susceptible	32	susceptible	1	susceptible	4.75	NA	NA
441	424	15-0041483-001-01	17455975	non-susceptible	>32	non-susceptible	>32	susceptible	1	non-susceptible	16	non-susceptible	1	susceptible	0.0625	non-susceptible	>8	susceptible	2	susceptible	32	susceptible	1	susceptible	4.75	NA	NA
442	425	15-0041557-001-01	17471467	susceptible	4	non-susceptible	>32	susceptible	1	non-susceptible	16	susceptible	0.5	non-susceptible	>2	non-susceptible	4	non-susceptible	>16	non-susceptible	>128	susceptible	2	non-susceptible	76	NA	NA
443	426	15-0041487-001-01	17471519	non-susceptible	>32	non-susceptible	>32	susceptible	2	non-susceptible	>32	susceptible	0.5	non-susceptible	>2	non-susceptible	>8	non-susceptible	8	non-susceptible	>128	non-susceptible	>16	non-susceptible	76	NA	NA
444	427	15-0041462-001-01	17471526	susceptible	4	non-susceptible	>32	non-susceptible	>8	non-susceptible	>32	susceptible	0.5	susceptible	0.0625	non-susceptible	>8	susceptible	2	non-susceptible	>128	susceptible	2	non-susceptible	76	NA	NA
445	428	15-0041485-001-01	17471527	susceptible	4	non-susceptible	>32	susceptible	2	non-susceptible	>32	susceptible	0.5	susceptible	0.0625	non-susceptible	8	susceptible	2	susceptible	32	susceptible	1	susceptible	4.75	NA	NA
446	429	15-0042547-001-01	17471441	non-susceptible	>32	non-susceptible	>32	non-susceptible	4	non-susceptible	>32	susceptible	0.5	susceptible	0.0625	non-susceptible	4	susceptible	2	susceptible	32	susceptible	1	susceptible	4.75	NA	NA
447	430	15-0042551-001-01	17471457	non-susceptible	>32	non-susceptible	>32	susceptible	2	non-susceptible	>32	susceptible	0.5	non-susceptible	>2	non-susceptible	4	susceptible	4	susceptible	32	non-susceptible	>16	non-susceptible	76	NA	NA
448	431	15-0042665-001-01	17476713	susceptible	4	non-susceptible	>32	non-susceptible	>8	non-susceptible	>32	susceptible	0.5	non-susceptible	>2	non-susceptible	>8	susceptible	2	non-susceptible	>128	susceptible	2	non-susceptible	76	NA	NA
449	432	15-0042927-001-01	17476772	susceptible	4	non-susceptible	>32	susceptible	1	non-susceptible	32	non-susceptible	1	non-susceptible	>2	non-susceptible	>8	susceptible	2	non-susceptible	>128	susceptible	2	non-susceptible	76	NA	NA
450	433	15-0042656-001-01	17476792	susceptible	2	susceptible	2	susceptible	1	non-susceptible	16	non-susceptible	1	susceptible	0.25	non-susceptible	4	susceptible	2	non-susceptible	>128	susceptible	1	non-susceptible	76	NA	NA
451	434	15-0042655-001-01	17509858	susceptible	4	non-susceptible	>32	susceptible	1	non-susceptible	16	susceptible	0.5	susceptible	0.125	non-susceptible	>8	susceptible	2	non-susceptible	>128	susceptible	1	non-susceptible	76	NA	NA
452	435	15-0042654-001-01	17509862	susceptible	4	non-susceptible	>32	susceptible	1	non-susceptible	16	non-susceptible	>4	susceptible	0.0625	non-susceptible	4	susceptible	2	susceptible	32	susceptible	1	susceptible	4.75	NA	NA
453	436	15-0044606-001-01	17509844	susceptible	4	non-susceptible	>32	susceptible	1	non-susceptible	16	susceptible	0.5	susceptible	0.0625	non-susceptible	>8	susceptible	2	non-susceptible	>128	susceptible	1	non-susceptible	76	NA	NA
454	437	15-0044070-001-01	17509853	non-susceptible	16	non-susceptible	>32	susceptible	1	susceptible	8	susceptible	0.5	susceptible	0.0625	non-susceptible	4	susceptible	2	susceptible	32	susceptible	1	susceptible	4.75	NA	NA
455	438	15-0044109-001-01	17509854	susceptible	4	susceptible	2	susceptible	1	susceptible	8	non-susceptible	1	susceptible	0.125	non-susceptible	>8	susceptible	4	non-susceptible	>128	non-susceptible	>16	non-susceptible	76	NA	NA
456	439	15-0044174-001-01	17509855	susceptible	4	non-susceptible	>32	non-susceptible	>8	non-susceptible	>32	susceptible	0.5	non-susceptible	>2	non-susceptible	4	susceptible	2	non-susceptible	>128	non-susceptible	>16	susceptible	4.75	NA	NA
457	440	15-0044123-001-01	17509857	susceptible	2	susceptible	4	susceptible	1	susceptible	8	susceptible	0.5	susceptible	0.0625	non-susceptible	8	susceptible	2	susceptible	32	non-susceptible	>16	susceptible	4.75	NA	NA
458	441	15-0044111-001-01	17523252	susceptible	4	non-susceptible	>32	susceptible	1	non-susceptible	16	susceptible	0.5	susceptible	0.0625	non-susceptible	4	susceptible	2	susceptible	32	non-susceptible	>16	susceptible	4.75	NA	NA
459	442	15-0044280-001-01	17498087	susceptible	2	susceptible	2	susceptible	1	non-susceptible	16	non-susceptible	1	susceptible	0.0625	non-susceptible	8	susceptible	2	susceptible	32	susceptible	1	susceptible	4.75	NA	NA
460	443	15-0045743-001-01	17509839	susceptible	4	non-susceptible	>32	non-susceptible	>8	non-susceptible	>32	susceptible	0.5	non-susceptible	>2	non-susceptible	>8	susceptible	2	non-susceptible	>128	susceptible	4	non-susceptible	76	NA	NA
461	444	15-0046033-001-01	17509841	susceptible	2	susceptible	0,25	susceptible	1	susceptible	4	non-susceptible	>4	susceptible	0.0625	non-susceptible	>8	susceptible	2	non-susceptible	64	susceptible	2	susceptible	4.75	NA	NA
462	445	15-0046036-001-01	17509842	non-susceptible	>32	non-susceptible	>32	susceptible	2	non-susceptible	>32	susceptible	0.5	non-susceptible	>2	non-susceptible	8	susceptible	2	susceptible	32	non-susceptible	>16	susceptible	4.75	NA	NA
463	446	15-0046071-001-01	17509843	non-susceptible	16	non-susceptible	>32	non-susceptible	>8	non-susceptible	>32	susceptible	0.5	non-susceptible	>2	non-susceptible	8	susceptible	2	non-susceptible	128	non-susceptible	>16	non-susceptible	76	NA	NA
464	447	15-0045741-001-01	17509871	non-susceptible	>32	non-susceptible	>32	non-susceptible	4	non-susceptible	>32	susceptible	0.5	susceptible	0.25	non-susceptible	>8	non-susceptible	8	non-susceptible	>128	non-susceptible	>16	non-susceptible	76	NA	NA
465	448	15-0045751-001-01	17509872	non-susceptible	>32	susceptible	8	susceptible	1	non-susceptible	>32	non-susceptible	1	non-susceptible	>2	non-susceptible	>8	non-susceptible	8	non-susceptible	>128	non-susceptible	>16	susceptible	4.75	NA	NA
466	449	15-0045757-001-01	17509873	non-susceptible	16	non-susceptible	>32	non-susceptible	>8	non-susceptible	>32	susceptible	0.5	non-susceptible	>2	non-susceptible	8	susceptible	4	susceptible	32	non-susceptible	>16	susceptible	9.5	NA	NA
467	450	15-0045761-001-01	17509881	susceptible	4	non-susceptible	>32	non-susceptible	>8	non-susceptible	>32	susceptible	0.5	susceptible	0.0625	non-susceptible	8	susceptible	2	susceptible	32	non-susceptible	>16	susceptible	4.75	NA	NA
468	451	15-0045772-001-01	17509882	susceptible	4	susceptible	2	susceptible	1	susceptible	8	susceptible	0.5	susceptible	0.0625	non-susceptible	8	susceptible	2	non-susceptible	64	susceptible	2	susceptible	4.75	NA	NA
469	452	15-0045774-001-01	17509883	susceptible	4	non-susceptible	>32	susceptible	1	non-susceptible	>32	susceptible	0.5	susceptible	0.0625	non-susceptible	8	susceptible	2	susceptible	32	susceptible	2	susceptible	4.75	NA	NA
470	453	15-0045776-001-01	17509884	susceptible	4	non-susceptible	>32	non-susceptible	>8	non-susceptible	>32	susceptible	0.5	non-susceptible	>2	non-susceptible	>8	non-susceptible	16	non-susceptible	>128	non-susceptible	>16	non-susceptible	76	NA	NA
471	454	15-0045777-001-01	17509885	susceptible	4	non-susceptible	>32	susceptible	1	non-susceptible	16	susceptible	0.5	susceptible	0.0625	non-susceptible	8	susceptible	2	susceptible	32	susceptible	2	susceptible	4.75	NA	NA
472	455	15-0045780-001-01	17509886	non-susceptible	16	non-susceptible	>32	susceptible	1	non-susceptible	16	susceptible	0.5	susceptible	0.0625	non-susceptible	4	susceptible	2	non-susceptible	64	susceptible	2	susceptible	4.75	NA	NA
473	456	15-0045790-001-01	17509887	susceptible	4	non-susceptible	>32	susceptible	1	susceptible	8	susceptible	0.5	susceptible	0.0625	non-susceptible	4	susceptible	2	susceptible	32	susceptible	2	susceptible	4.75	NA	NA
474	457	15-0045989-001-01	17512473	susceptible	4	non-susceptible	>32	non-susceptible	>8	non-susceptible	>32	non-susceptible	2	susceptible	0.0625	non-susceptible	8	susceptible	2	susceptible	32	susceptible	1	susceptible	4.75	NA	NA
475	458	15-0045995-001-01	17512484	susceptible	4	non-susceptible	>32	susceptible	1	non-susceptible	32	susceptible	0.5	susceptible	0.0625	non-susceptible	4	susceptible	2	susceptible	32	susceptible	2	susceptible	4.75	NA	NA
476	459	15-0046014-001-01	17512490	non-susceptible	16	non-susceptible	>32	susceptible	1	non-susceptible	16	susceptible	0.5	susceptible	0.0625	non-susceptible	>8	susceptible	2	non-susceptible	>128	non-susceptible	>16	non-susceptible	76	NA	NA
477	460	15-0046019-001-01	17512491	susceptible	4	susceptible	4	susceptible	1	non-susceptible	32	susceptible	0.5	susceptible	0.0625	non-susceptible	4	susceptible	2	susceptible	16	susceptible	2	susceptible	4.75	NA	NA
478	461	15-0046748-001-01	17523003	susceptible	2	susceptible	2	susceptible	1	non-susceptible	16	susceptible	0.5	non-susceptible	>2	non-susceptible	8	non-susceptible	8	non-susceptible	>128	non-susceptible	>16	susceptible	4.75	NA	NA
479	462	15-0046621-001-01	17523006	susceptible	4	non-susceptible	>32	non-susceptible	>8	non-susceptible	>32	susceptible	0.5	non-susceptible	>2	non-susceptible	>8	non-susceptible	16	non-susceptible	>128	non-susceptible	>16	non-susceptible	76	NA	NA
480	463	15-0046630-001-01	17523007	non-susceptible	16	non-susceptible	>32	susceptible	1	non-susceptible	16	susceptible	0.5	non-susceptible	>2	non-susceptible	>8	susceptible	2	non-susceptible	>128	susceptible	4	non-susceptible	76	NA	NA
481	464	15-0046639-001-01	17523008	non-susceptible	16	non-susceptible	>32	non-susceptible	>8	non-susceptible	>32	susceptible	0.5	susceptible	0.25	non-susceptible	8	susceptible	2	non-susceptible	>128	non-susceptible	>16	susceptible	4.75	NA	NA
482	465	15-0046635-001-01	17523009	non-susceptible	>32	non-susceptible	>32	susceptible	1	non-susceptible	16	susceptible	0.5	susceptible	0.0625	non-susceptible	8	susceptible	2	susceptible	32	susceptible	2	susceptible	4.75	NA	NA
483	466	15-0046694-001-01	17523018	non-susceptible	16	non-susceptible	>32	susceptible	1	non-susceptible	16	susceptible	0.5	susceptible	0.0625	non-susceptible	4	susceptible	2	non-susceptible	>128	non-susceptible	>16	non-susceptible	76	NA	NA
484	467	15-0046586-001-01	17523019	susceptible	2	susceptible	4	susceptible	1	susceptible	4	susceptible	0.5	non-susceptible	>2	non-susceptible	>8	susceptible	2	non-susceptible	>128	susceptible	4	non-susceptible	76	NA	NA
485	468	15-0046716-001-01	17537466	non-susceptible	16	non-susceptible	>32	susceptible	1	non-susceptible	32	susceptible	0.5	susceptible	0.0625	non-susceptible	8	susceptible	4	non-susceptible	64	susceptible	1	non-susceptible	76	NA	NA
486	469	15-0046728-001-01	17537489	non-susceptible	>32	non-susceptible	>32	susceptible	2	non-susceptible	16	susceptible	0.5	non-susceptible	>2	non-susceptible	>8	non-susceptible	16	non-susceptible	>128	non-susceptible	>16	susceptible	4.75	NA	NA
487	470	15-0047621-002-01	17544462	non-susceptible	16	non-susceptible	>32	susceptible	1	non-susceptible	16	susceptible	0.5	non-susceptible	>2	non-susceptible	4	susceptible	4	non-susceptible	128	non-susceptible	>16	non-susceptible	76	NA	NA
488	471	15-0047873-001-01	17544463	susceptible	2	susceptible	2	susceptible	1	non-susceptible	16	susceptible	0.5	non-susceptible	>2	non-susceptible	8	susceptible	2	non-susceptible	>128	non-susceptible	>16	non-susceptible	76	NA	NA
489	472	15-0047614-001-01	17544464	susceptible	4	non-susceptible	>32	susceptible	1	susceptible	8	non-susceptible	>4	non-susceptible	>2	non-susceptible	>8	non-susceptible	8	non-susceptible	>128	non-susceptible	>16	non-susceptible	76	NA	NA
490	473	15-0047570-001-01	17544465	susceptible	4	non-susceptible	>32	non-susceptible	>8	non-susceptible	>32	susceptible	0.5	susceptible	0.0625	non-susceptible	4	susceptible	2	non-susceptible	64	non-susceptible	>16	non-susceptible	76	NA	NA
491	474	15-0047535-001-01	17544466	susceptible	4	non-susceptible	>32	susceptible	1	non-susceptible	16	susceptible	0.5	non-susceptible	>2	non-susceptible	>8	non-susceptible	>16	non-susceptible	>128	non-susceptible	>16	non-susceptible	76	NA	NA
492	475	15-0047825-001-01	17548103	non-susceptible	16	non-susceptible	>32	susceptible	1	non-susceptible	16	non-susceptible	1	non-susceptible	>2	non-susceptible	>8	non-susceptible	>16	non-susceptible	>128	susceptible	1	non-susceptible	76	NA	NA
493	476	15-0047830-001-01	17548373	susceptible	2	non-susceptible	>32	susceptible	1	susceptible	8	non-susceptible	1	non-susceptible	>2	non-susceptible	4	susceptible	2	non-susceptible	64	non-susceptible	>16	non-susceptible	76	NA	NA
494	477	15-0047830-002-01	17548621	susceptible	4	non-susceptible	>32	non-susceptible	>8	non-susceptible	>32	non-susceptible	1	susceptible	0.0625	non-susceptible	8	susceptible	2	susceptible	32	non-susceptible	>16	non-susceptible	76	NA	NA
495	478	15-0048987-001-01	17572347	susceptible	4	non-susceptible	>32	susceptible	1	non-susceptible	16	susceptible	0.5	susceptible	0.0625	non-susceptible	8	susceptible	2	susceptible	32	susceptible	2	susceptible	4.75	NA	NA
496	479	15-0048981-001-01	17572348	susceptible	2	susceptible	2	susceptible	1	non-susceptible	16	susceptible	0.5	susceptible	0.0625	non-susceptible	4	susceptible	2	non-susceptible	>128	non-susceptible	>16	non-susceptible	76	NA	NA
497	480	15-0048749-001-01	17572349	non-susceptible	16	non-susceptible	>32	susceptible	1	non-susceptible	32	susceptible	0.5	susceptible	0.25	non-susceptible	>8	susceptible	2	non-susceptible	>128	non-susceptible	>16	non-susceptible	76	NA	NA
498	481	15-0048767-001-01	17572350	susceptible	4	susceptible	4	susceptible	1	non-susceptible	16	susceptible	0.5	susceptible	0.0625	non-susceptible	8	susceptible	2	susceptible	32	susceptible	2	susceptible	4.75	NA	NA
499	482	15-0048759-001-01	17572353	susceptible	4	non-susceptible	>32	non-susceptible	>8	non-susceptible	>32	susceptible	0.5	susceptible	0.0625	non-susceptible	8	susceptible	2	susceptible	32	non-susceptible	>16	susceptible	4.75	NA	NA
500	483	15-0048773-001-01	17572358	susceptible	4	non-susceptible	>32	non-susceptible	>8	non-susceptible	>32	susceptible	0.5	susceptible	0.0625	non-susceptible	8	susceptible	2	susceptible	32	susceptible	2	susceptible	4.75	NA	NA
501	484	15-0048776-001-01	17572359	susceptible	4	non-susceptible	>32	susceptible	1	non-susceptible	16	non-susceptible	1	non-susceptible	>2	non-susceptible	>8	susceptible	4	non-susceptible	128	non-susceptible	>16	non-susceptible	76	NA	NA
502	485	15-0048750-001-01	17572361	non-susceptible	>32	non-susceptible	>32	susceptible	2	non-susceptible	>32	susceptible	0.5	non-susceptible	>2	non-susceptible	>8	susceptible	2	non-susceptible	>128	non-susceptible	>16	non-susceptible	76	NA	NA
503	486	15-0048766-001-01	17572362	susceptible	4	non-susceptible	>32	non-susceptible	>8	non-susceptible	>32	susceptible	0.5	susceptible	0.25	non-susceptible	>8	susceptible	2	non-susceptible	128	non-susceptible	>16	non-susceptible	76	NA	NA
504	487	15-0048778-002-01	17594904	susceptible	4	susceptible	4	susceptible	1	non-susceptible	16	susceptible	0.5	non-susceptible	>2	non-susceptible	8	susceptible	2	non-susceptible	128	non-susceptible	>16	non-susceptible	76	NA	NA
505	488	15-0049085-001-01	17578164	susceptible	4	non-susceptible	>32	non-susceptible	>8	non-susceptible	>32	susceptible	0.5	susceptible	0.0625	non-susceptible	>8	susceptible	2	non-susceptible	>128	susceptible	2	non-susceptible	76	NA	NA
506	489	15-0049089-001-01	17578183	susceptible	4	non-susceptible	>32	non-susceptible	>8	non-susceptible	>32	susceptible	0.5	susceptible	0.0625	non-susceptible	8	susceptible	2	non-susceptible	>128	non-susceptible	>16	susceptible	4.75	NA	NA
507	490	15-0049093-001-01	17578202	susceptible	4	non-susceptible	>32	susceptible	1	non-susceptible	32	susceptible	0.5	susceptible	0.0625	non-susceptible	8	susceptible	2	susceptible	32	susceptible	2	susceptible	4.75	NA	NA
508	491	15-0049100-001-01	17578203	susceptible	4	non-susceptible	>32	susceptible	1	non-susceptible	16	non-susceptible	>4	susceptible	0.0625	non-susceptible	4	susceptible	2	non-susceptible	64	non-susceptible	>16	non-susceptible	76	NA	NA
509	492	15-0049105-001-01	17578210	susceptible	2	susceptible	2	susceptible	1	non-susceptible	16	non-susceptible	1	non-susceptible	>2	susceptible	2	susceptible	2	susceptible	16	non-susceptible	>16	susceptible	4.75	NA	NA
510	493	15-0050194-001-01	17594882	susceptible	2	susceptible	2	susceptible	1	susceptible	8	susceptible	0.5	non-susceptible	>2	non-susceptible	8	non-susceptible	16	susceptible	32	non-susceptible	>16	susceptible	4.75	NA	NA
511	494	15-0050182-001-01	17594886	non-susceptible	16	non-susceptible	>32	non-susceptible	>8	non-susceptible	>32	susceptible	0.5	susceptible	0.0625	non-susceptible	4	susceptible	2	non-susceptible	128	non-susceptible	>16	non-susceptible	76	NA	NA
512	495	15-0050179-001-01	17594890	susceptible	2	susceptible	2	susceptible	1	susceptible	8	non-susceptible	1	susceptible	0.0625	non-susceptible	4	susceptible	2	susceptible	32	susceptible	1	susceptible	4.75	NA	NA
513	496	15-0050173-001-01	17594894	susceptible	2	susceptible	2	susceptible	1	susceptible	4	susceptible	0.5	susceptible	0.0625	non-susceptible	4	susceptible	2	susceptible	16	susceptible	1	susceptible	4.75	NA	NA
514	497	15-0050345-001-01	17585787	susceptible	4	non-susceptible	>32	susceptible	1	non-susceptible	32	susceptible	0.5	susceptible	0.0625	non-susceptible	4	susceptible	2	non-susceptible	>128	non-susceptible	>16	susceptible	4.75	NA	NA
515	498	15-0051464-001-01	17594801	susceptible	4	susceptible	4	susceptible	1	susceptible	8	susceptible	0.5	susceptible	0.0625	non-susceptible	4	susceptible	2	non-susceptible	64	susceptible	1	non-susceptible	76	NA	NA
516	499	15-0051445-001-01	17594803	susceptible	2	susceptible	4	susceptible	1	non-susceptible	16	non-susceptible	1	susceptible	0.0625	non-susceptible	8	susceptible	2	susceptible	16	susceptible	1	susceptible	4.75	NA	NA
517	500	15-0051481-001-01	17594917	susceptible	4	susceptible	4	susceptible	1	susceptible	8	susceptible	0.5	non-susceptible	>2	non-susceptible	>8	non-susceptible	>16	non-susceptible	>128	non-susceptible	>16	non-susceptible	76	NA	NA
518	501	15-0051451-001-01	17594923	susceptible	4	susceptible	2	susceptible	1	susceptible	8	susceptible	0.5	susceptible	0.0625	non-susceptible	4	susceptible	2	susceptible	32	susceptible	2	susceptible	4.75	NA	NA
519	502	15-0051460-001-01	17654383	susceptible	4	non-susceptible	>32	non-susceptible	>8	non-susceptible	>32	susceptible	0.5	susceptible	0.0625	non-susceptible	4	susceptible	2	susceptible	32	non-susceptible	>16	susceptible	4.75	NA	NA
520	503	15-0051619-001-01	17596266	susceptible	4	non-susceptible	>32	susceptible	1	non-susceptible	>32	susceptible	0.5	non-susceptible	>2	non-susceptible	4	susceptible	4	non-susceptible	>128	non-susceptible	>16	non-susceptible	76	NA	NA
521	504	15-0051622-001-01	17596288	susceptible	4	non-susceptible	>32	susceptible	1	non-susceptible	>32	susceptible	0.5	non-susceptible	>2	non-susceptible	>8	non-susceptible	16	non-susceptible	>128	non-susceptible	>16	non-susceptible	76	NA	NA
522	505	15-0051916-002-01	17596349	susceptible	4	non-susceptible	>32	non-susceptible	>8	non-susceptible	>32	non-susceptible	1	susceptible	0.0625	non-susceptible	4	susceptible	2	non-susceptible	128	non-susceptible	>16	non-susceptible	76	NA	NA
523	506	15-0052272-001-01	17611388	non-susceptible	16	non-susceptible	>32	susceptible	1	non-susceptible	16	non-susceptible	1	susceptible	0.0625	non-susceptible	8	susceptible	2	non-susceptible	128	susceptible	2	susceptible	4.75	NA	NA
524	507	15-0052277-001-01	17611389	non-susceptible	>32	non-susceptible	>32	susceptible	1	non-susceptible	>32	non-susceptible	1	susceptible	0.0625	non-susceptible	4	susceptible	2	non-susceptible	64	non-susceptible	>16	non-susceptible	76	NA	NA
525	508	15-0052292-001-01	17611391	susceptible	4	non-susceptible	>32	non-susceptible	>8	non-susceptible	>32	susceptible	0.5	susceptible	0.0625	non-susceptible	4	susceptible	2	susceptible	32	non-susceptible	>16	susceptible	4.75	NA	NA
526	509	15-0052295-001-01	17611406	non-susceptible	16	non-susceptible	>32	non-susceptible	>8	non-susceptible	>32	susceptible	0.5	susceptible	0.0625	non-susceptible	4	susceptible	2	susceptible	16	susceptible	2	susceptible	4.75	NA	NA
527	510	15-0052301-001-01	17611411	non-susceptible	16	non-susceptible	>32	susceptible	1	non-susceptible	32	non-susceptible	1	non-susceptible	>2	non-susceptible	>8	susceptible	2	non-susceptible	>128	susceptible	4	non-susceptible	76	NA	NA
528	511	15-0052313-001-01	17611456	non-susceptible	16	non-susceptible	>32	susceptible	1	non-susceptible	16	susceptible	0.5	non-susceptible	>2	non-susceptible	>8	non-susceptible	8	non-susceptible	128	non-susceptible	>16	non-susceptible	76	NA	NA
529	512	15-0052317-001-01	17611466	susceptible	4	susceptible	4	susceptible	1	non-susceptible	16	susceptible	0.5	susceptible	0.0625	non-susceptible	8	susceptible	2	non-susceptible	64	susceptible	1	susceptible	4.75	NA	NA
530	513	15-0052389-001-01	17617782	non-susceptible	16	non-susceptible	>32	susceptible	1	non-susceptible	16	susceptible	0.5	non-susceptible	>2	non-susceptible	4	susceptible	4	non-susceptible	>128	non-susceptible	>16	non-susceptible	76	NA	NA
531	514	15-0052390-001-01	17617805	susceptible	4	susceptible	2	susceptible	1	non-susceptible	16	susceptible	0.5	susceptible	0.25	susceptible	2	susceptible	2	susceptible	32	non-susceptible	8	susceptible	4.75	NA	NA
532	515	15-0052392-001-01	17617818	non-susceptible	16	non-susceptible	>32	susceptible	1	non-susceptible	32	susceptible	0.5	susceptible	0.125	non-susceptible	>8	susceptible	2	non-susceptible	>128	susceptible	2	non-susceptible	76	NA	NA
533	516	15-0052398-001-01	17617852	susceptible	4	non-susceptible	>32	non-susceptible	>8	non-susceptible	>32	non-susceptible	1	susceptible	0.0625	non-susceptible	4	susceptible	2	susceptible	32	susceptible	1	susceptible	4.75	NA	NA
534	517	15-0052401-001-01	17617857	susceptible	4	non-susceptible	>32	susceptible	1	non-susceptible	16	non-susceptible	1	susceptible	0.125	susceptible	2	susceptible	2	non-susceptible	128	susceptible	1	susceptible	4.75	NA	NA
535	518	15-0052402-001-01	17617870	susceptible	4	non-susceptible	>32	susceptible	1	non-susceptible	16	non-susceptible	1	non-susceptible	>2	non-susceptible	>8	non-susceptible	8	non-susceptible	>128	non-susceptible	>16	non-susceptible	76	NA	NA
536	519	15-0052447-001-01	17617895	non-susceptible	16	non-susceptible	>32	susceptible	1	non-susceptible	32	non-susceptible	1	susceptible	0.0625	non-susceptible	4	susceptible	2	non-susceptible	64	susceptible	1	susceptible	4.75	NA	NA
537	520	15-0053194-001-01	17624746	susceptible	4	non-susceptible	>32	non-susceptible	>8	non-susceptible	>32	susceptible	0.5	susceptible	0.0625	non-susceptible	>8	susceptible	2	non-susceptible	>128	susceptible	2	non-susceptible	76	NA	NA
538	521	15-0053204-001-01	17624750	non-susceptible	16	non-susceptible	>32	susceptible	1	non-susceptible	32	non-susceptible	1	susceptible	0.0625	non-susceptible	8	susceptible	2	non-susceptible	>128	non-susceptible	>16	non-susceptible	76	NA	NA
539	522	15-0053449-001-01	17624773	susceptible	4	non-susceptible	>32	susceptible	1	non-susceptible	16	susceptible	0.5	non-susceptible	>2	non-susceptible	>8	susceptible	2	non-susceptible	>128	susceptible	4	non-susceptible	76	NA	NA
540	523	15-0053310-001-01	17642245	susceptible	4	non-susceptible	>32	susceptible	1	non-susceptible	32	susceptible	0.5	susceptible	0.25	non-susceptible	>8	susceptible	2	non-susceptible	>128	non-susceptible	>16	non-susceptible	76	NA	NA
541	524	15-0053387-001-01	17642364	non-susceptible	>32	non-susceptible	>32	non-susceptible	4	non-susceptible	>32	susceptible	0.5	susceptible	0.0625	non-susceptible	4	susceptible	2	non-susceptible	64	non-susceptible	>16	non-susceptible	76	NA	NA
542	525	15-0054380-001-01	17654385	susceptible	4	non-susceptible	>32	non-susceptible	>8	non-susceptible	>32	susceptible	0.5	susceptible	0.0625	non-susceptible	8	susceptible	2	susceptible	32	susceptible	2	susceptible	4.75	NA	NA
543	526	15-0054582-001-01	17654386	non-susceptible	16	non-susceptible	>32	susceptible	1	susceptible	8	susceptible	0.5	non-susceptible	>2	non-susceptible	>8	non-susceptible	>16	susceptible	32	non-susceptible	>16	susceptible	19	NA	NA
544	527	15-0054406-001-01	17654388	non-susceptible	>32	non-susceptible	>32	non-susceptible	>8	non-susceptible	>32	susceptible	0.5	susceptible	0.0625	non-susceptible	8	susceptible	2	susceptible	32	susceptible	1	susceptible	4.75	NA	NA
545	528	15-0054415-001-01	17654390	susceptible	4	non-susceptible	>32	non-susceptible	>8	non-susceptible	>32	susceptible	0.5	non-susceptible	>2	non-susceptible	>8	non-susceptible	16	non-susceptible	>128	non-susceptible	>16	non-susceptible	76	NA	NA
546	529	15-0054386-001-01	17654391	susceptible	4	non-susceptible	>32	susceptible	1	susceptible	8	susceptible	0.5	susceptible	0.0625	non-susceptible	8	susceptible	2	non-susceptible	>128	non-susceptible	>16	non-susceptible	76	NA	NA
547	530	15-0054398-001-01	17654392	susceptible	4	non-susceptible	>32	susceptible	1	susceptible	8	susceptible	0.5	susceptible	0.0625	non-susceptible	8	susceptible	2	susceptible	32	non-susceptible	>16	non-susceptible	76	NA	NA
548	531	15-0054413-001-01	17654393	susceptible	4	non-susceptible	>32	susceptible	1	non-susceptible	16	susceptible	0.5	susceptible	0.25	non-susceptible	>8	susceptible	2	non-susceptible	>128	susceptible	1	non-susceptible	76	NA	NA
549	532	15-0054401-001-01	17654394	susceptible	4	non-susceptible	>32	susceptible	1	non-susceptible	32	susceptible	0.5	susceptible	0.0625	non-susceptible	4	susceptible	2	susceptible	16	susceptible	2	susceptible	4.75	NA	NA
550	533	15-0054579-001-01	17654395	susceptible	2	susceptible	4	susceptible	1	non-susceptible	16	non-susceptible	1	susceptible	0.0625	non-susceptible	8	susceptible	2	susceptible	32	susceptible	1	susceptible	4.75	NA	NA
551	534	15-0054578-001-01	17654396	susceptible	4	non-susceptible	>32	susceptible	1	non-susceptible	32	non-susceptible	1	susceptible	0.0625	susceptible	2	susceptible	2	non-susceptible	128	non-susceptible	>16	non-susceptible	76	NA	NA
552	535	15-0054752-001-01	17676972	non-susceptible	16	non-susceptible	>32	susceptible	1	non-susceptible	32	non-susceptible	2	susceptible	0.0625	non-susceptible	4	susceptible	2	non-susceptible	64	non-susceptible	>16	susceptible	4.75	NA	NA
553	536	15-0055858-001-01	17693683	susceptible	4	non-susceptible	>32	non-susceptible	>8	non-susceptible	>32	susceptible	0.5	susceptible	0.0625	non-susceptible	4	susceptible	2	susceptible	16	non-susceptible	>16	susceptible	4.75	NA	NA
554	537	15-0055793-001-01	17693684	non-susceptible	16	non-susceptible	>32	susceptible	1	susceptible	8	susceptible	0.5	non-susceptible	>2	non-susceptible	>8	susceptible	2	non-susceptible	>128	susceptible	2	non-susceptible	76	NA	NA
555	538	15-0055867-001-01	17693686	non-susceptible	16	susceptible	4	susceptible	1	non-susceptible	>32	susceptible	0.5	susceptible	0.0625	non-susceptible	>8	non-susceptible	>16	susceptible	32	non-susceptible	>16	susceptible	4.75	NA	NA
556	539	15-0055841-001-01	17693687	susceptible	4	non-susceptible	>32	susceptible	1	non-susceptible	16	susceptible	0.5	susceptible	0.0625	non-susceptible	4	susceptible	2	susceptible	32	susceptible	2	susceptible	4.75	NA	NA
557	540	15-0055815-001-01	17693688	non-susceptible	>32	non-susceptible	>32	non-susceptible	4	non-susceptible	32	susceptible	0.5	susceptible	0.0625	non-susceptible	8	susceptible	2	susceptible	32	susceptible	1	susceptible	4.75	NA	NA
558	541	15-0055779-001-01	17768899	susceptible	4	non-susceptible	>32	susceptible	1	non-susceptible	16	susceptible	0.5	susceptible	0.0625	non-susceptible	8	susceptible	2	susceptible	32	non-susceptible	8	susceptible	4.75	NA	NA
559	542	15-0055981-001-01	17684825	susceptible	4	non-susceptible	>32	non-susceptible	>8	non-susceptible	>32	non-susceptible	1	susceptible	0.0625	non-susceptible	8	susceptible	2	susceptible	32	susceptible	2	susceptible	4.75	NA	NA
560	543	15-0056006-001-01	17693693	non-susceptible	>32	non-susceptible	>32	susceptible	1	non-susceptible	>32	susceptible	0.5	non-susceptible	>2	non-susceptible	8	susceptible	2	susceptible	32	non-susceptible	>16	susceptible	4.75	NA	NA
561	544	15-0057209-001-01	17693678	non-susceptible	16	non-susceptible	>32	susceptible	1	susceptible	8	susceptible	0.5	non-susceptible	>2	non-susceptible	4	susceptible	2	susceptible	32	non-susceptible	16	non-susceptible	76	NA	NA
562	545	15-0057172-001-01	17693679	susceptible	4	susceptible	4	susceptible	1	non-susceptible	16	susceptible	0.5	non-susceptible	>2	non-susceptible	>8	susceptible	2	non-susceptible	>128	non-susceptible	>16	non-susceptible	76	NA	NA
563	546	15-0057737-001-01	17693680	susceptible	4	non-susceptible	>32	susceptible	1	non-susceptible	16	susceptible	0.5	susceptible	0.125	non-susceptible	>8	susceptible	2	non-susceptible	>128	non-susceptible	>16	non-susceptible	76	NA	NA
564	547	15-0057135-001-01	17693682	susceptible	4	susceptible	2	susceptible	1	susceptible	8	susceptible	0.5	non-susceptible	>2	non-susceptible	8	susceptible	2	non-susceptible	128	non-susceptible	>16	non-susceptible	76	NA	NA
565	548	15-0057326-001-01	17696138	susceptible	4	non-susceptible	>32	susceptible	1	non-susceptible	>32	non-susceptible	2	non-susceptible	>2	non-susceptible	>8	non-susceptible	8	non-susceptible	>128	non-susceptible	>16	non-susceptible	76	NA	NA
566	549	15-0057318-001-01	17696139	susceptible	4	susceptible	2	susceptible	1	non-susceptible	16	susceptible	0.5	susceptible	0.25	non-susceptible	8	susceptible	2	non-susceptible	>128	non-susceptible	>16	susceptible	4.75	NA	NA
567	550	15-0057323-001-01	17696147	susceptible	2	susceptible	2	susceptible	1	susceptible	8	susceptible	0.5	susceptible	0.0625	non-susceptible	8	susceptible	2	non-susceptible	>128	susceptible	2	susceptible	4.75	NA	NA
568	551	15-0057864-002-01	17705969	non-susceptible	16	non-susceptible	>32	susceptible	1	non-susceptible	32	susceptible	0.5	non-susceptible	>2	non-susceptible	>8	susceptible	2	susceptible	32	non-susceptible	>16	non-susceptible	76	NA	NA
569	552	15-0057875-001-01	17705979	susceptible	4	susceptible	4	susceptible	1	susceptible	8	susceptible	0.5	susceptible	0.0625	non-susceptible	>8	susceptible	2	susceptible	32	non-susceptible	>16	susceptible	4.75	NA	NA
570	553	15-0057827-001-01	17705998	susceptible	4	non-susceptible	>32	susceptible	1	susceptible	8	susceptible	0.5	non-susceptible	>2	non-susceptible	8	susceptible	2	susceptible	32	non-susceptible	>16	susceptible	4.75	NA	NA
571	554	15-0057951-001-01	17706015	non-susceptible	>32	non-susceptible	>32	non-susceptible	>8	non-susceptible	>32	susceptible	0.5	susceptible	0.0625	non-susceptible	8	susceptible	2	susceptible	32	non-susceptible	>16	susceptible	4.75	NA	NA
572	555	15-0057987-001-01	17708397	susceptible	4	non-susceptible	>32	susceptible	1	non-susceptible	32	non-susceptible	1	susceptible	0.0625	susceptible	2	susceptible	2	susceptible	32	non-susceptible	>16	non-susceptible	76	NA	NA
573	556	15-0058003-001-01	17708400	susceptible	2	susceptible	2	susceptible	1	non-susceptible	16	non-susceptible	1	susceptible	0.0625	non-susceptible	8	susceptible	2	susceptible	32	susceptible	1	susceptible	4.75	NA	NA
574	557	15-0058846-001-01	17718409	susceptible	4	non-susceptible	>32	non-susceptible	>8	non-susceptible	>32	non-susceptible	1	susceptible	0.25	non-susceptible	8	susceptible	2	susceptible	32	non-susceptible	>16	non-susceptible	76	NA	NA
575	558	15-0059038-001-01	17718716	susceptible	4	non-susceptible	>32	susceptible	1	non-susceptible	16	non-susceptible	1	susceptible	0.0625	non-susceptible	4	susceptible	2	susceptible	16	non-susceptible	>16	non-susceptible	76	NA	NA
576	559	15-0058839-001-01	17719360	susceptible	2	susceptible	4	susceptible	1	susceptible	4	susceptible	0.5	susceptible	0.25	susceptible	2	susceptible	2	non-susceptible	>128	non-susceptible	>16	susceptible	4.75	NA	NA
577	560	15-0058865-001-01	17719417	susceptible	4	susceptible	2	susceptible	1	susceptible	8	non-susceptible	1	non-susceptible	>2	non-susceptible	>8	non-susceptible	>16	susceptible	32	non-susceptible	>16	non-susceptible	76	NA	NA
578	561	15-0058832-001-01	17719448	susceptible	4	non-susceptible	>32	susceptible	1	non-susceptible	16	susceptible	0.5	non-susceptible	>2	non-susceptible	4	susceptible	2	non-susceptible	>128	non-susceptible	>16	non-susceptible	76	NA	NA
579	562	15-0058870-001-01	17722693	susceptible	4	non-susceptible	>32	non-susceptible	>8	non-susceptible	>32	susceptible	0.5	susceptible	0.0625	non-susceptible	4	susceptible	2	susceptible	16	non-susceptible	>16	susceptible	4.75	NA	NA
580	563	15-0058869-001-01	17722774	susceptible	4	non-susceptible	>32	susceptible	1	non-susceptible	16	susceptible	0.5	susceptible	0.0625	non-susceptible	8	susceptible	2	non-susceptible	>128	non-susceptible	>16	non-susceptible	76	NA	NA
581	564	15-0059884-001-01	17738695	susceptible	4	non-susceptible	>32	non-susceptible	>8	non-susceptible	>32	susceptible	0.5	non-susceptible	>2	non-susceptible	4	susceptible	2	non-susceptible	128	non-susceptible	>16	non-susceptible	76	NA	NA
582	565	15-0059862-001-01	17738708	susceptible	4	susceptible	4	susceptible	1	susceptible	8	susceptible	0.5	susceptible	0.0625	non-susceptible	4	susceptible	2	non-susceptible	64	non-susceptible	>16	susceptible	4.75	NA	NA
583	566	15-0059912-001-01	17738727	susceptible	4	non-susceptible	>32	non-susceptible	>8	non-susceptible	>32	susceptible	0.5	non-susceptible	>2	non-susceptible	>8	susceptible	2	susceptible	32	non-susceptible	>16	non-susceptible	76	NA	NA
584	567	15-0059900-001-01	17738763	susceptible	2	susceptible	1	susceptible	1	susceptible	4	susceptible	0.5	non-susceptible	>2	non-susceptible	>8	non-susceptible	8	non-susceptible	>128	non-susceptible	>16	susceptible	4.75	NA	NA
585	568	15-0059903-001-01	17841428	susceptible	4	susceptible	2	susceptible	1	susceptible	8	susceptible	0.5	non-susceptible	>2	non-susceptible	>8	non-susceptible	16	non-susceptible	>128	non-susceptible	>16	non-susceptible	76	NA	NA
586	569	15-0060277-001-01	17748038	non-susceptible	>32	non-susceptible	>32	susceptible	1	non-susceptible	>32	susceptible	0.5	non-susceptible	>2	non-susceptible	>8	susceptible	2	non-susceptible	>128	non-susceptible	>16	non-susceptible	76	NA	NA
587	570	15-0060278-001-01	17748128	susceptible	4	non-susceptible	>32	susceptible	1	non-susceptible	32	susceptible	0.5	non-susceptible	>2	non-susceptible	4	non-susceptible	8	non-susceptible	>128	non-susceptible	>16	susceptible	4.75	NA	NA
588	571	15-0060314-001-01	17748264	susceptible	2	susceptible	2	susceptible	1	non-susceptible	16	non-susceptible	2	non-susceptible	>2	non-susceptible	4	non-susceptible	16	non-susceptible	128	non-susceptible	>16	non-susceptible	76	NA	NA
589	572	15-0060517-001-01	17769286	non-susceptible	16	non-susceptible	>32	non-susceptible	>8	non-susceptible	>32	susceptible	0.5	susceptible	0.125	non-susceptible	4	susceptible	2	susceptible	32	susceptible	1	susceptible	4.75	NA	NA
590	573	15-0061190-001-01	17769175	susceptible	4	non-susceptible	>32	susceptible	1	non-susceptible	16	susceptible	0.5	susceptible	0.0625	non-susceptible	4	susceptible	2	susceptible	16	susceptible	1	susceptible	4.75	NA	NA
591	574	15-0061465-001-01	17769269	susceptible	2	susceptible	2	susceptible	1	susceptible	4	susceptible	0.5	susceptible	0.0625	non-susceptible	8	susceptible	2	susceptible	32	susceptible	1	susceptible	4.75	NA	NA
592	575	15-0061458-001-01	17769270	non-susceptible	16	non-susceptible	>32	susceptible	2	non-susceptible	>32	susceptible	0.5	susceptible	0.0625	non-susceptible	8	susceptible	2	non-susceptible	>128	non-susceptible	>16	susceptible	4.75	NA	NA
593	576	15-0061448-001-01	17769274	susceptible	4	non-susceptible	>32	susceptible	1	non-susceptible	16	susceptible	0.5	susceptible	0.0625	non-susceptible	8	susceptible	2	non-susceptible	64	non-susceptible	>16	non-susceptible	76	NA	NA
594	577	15-0061264-001-01	17769275	non-susceptible	16	susceptible	4	susceptible	1	non-susceptible	>32	susceptible	0.5	susceptible	0.25	non-susceptible	>8	susceptible	4	non-susceptible	>128	non-susceptible	>16	non-susceptible	76	NA	NA
595	578	15-0061246-001-01	17769276	non-susceptible	16	non-susceptible	>32	non-susceptible	>8	non-susceptible	>32	susceptible	0.5	non-susceptible	>2	non-susceptible	>8	susceptible	2	susceptible	32	non-susceptible	>16	susceptible	4.75	NA	NA
596	579	15-0061592-001-01	17756284	non-susceptible	16	non-susceptible	>32	susceptible	1	non-susceptible	16	non-susceptible	>4	non-susceptible	>2	non-susceptible	>8	susceptible	2	non-susceptible	>128	susceptible	4	non-susceptible	76	NA	NA
597	580	15-0061591-001-01	17756291	susceptible	4	non-susceptible	>32	susceptible	1	non-susceptible	32	non-susceptible	1	non-susceptible	>2	non-susceptible	>8	non-susceptible	16	non-susceptible	>128	non-susceptible	>16	non-susceptible	76	NA	NA
598	581	15-0061588-001-01	17756294	non-susceptible	16	non-susceptible	>32	susceptible	2	non-susceptible	32	non-susceptible	1	susceptible	0.0625	non-susceptible	4	susceptible	2	susceptible	32	non-susceptible	>16	susceptible	4.75	NA	NA
599	582	15-0062696-001-01	17768912	non-susceptible	16	non-susceptible	>32	susceptible	1	non-susceptible	32	susceptible	0.5	non-susceptible	>2	non-susceptible	>8	susceptible	2	non-susceptible	128	non-susceptible	>16	non-susceptible	76	NA	NA
600	583	15-0062406-001-01	17768916	non-susceptible	16	non-susceptible	>32	non-susceptible	>8	non-susceptible	>32	susceptible	0.5	non-susceptible	0.5	non-susceptible	>8	non-susceptible	16	non-susceptible	>128	non-susceptible	>16	non-susceptible	76	NA	NA
601	584	15-0062389-001-01	17768917	susceptible	4	susceptible	4	susceptible	1	non-susceptible	16	susceptible	0.5	non-susceptible	>2	non-susceptible	>8	non-susceptible	8	non-susceptible	>128	non-susceptible	>16	non-susceptible	76	NA	NA
602	585	15-0062406-002-01	17768918	non-susceptible	16	non-susceptible	>32	non-susceptible	>8	non-susceptible	>32	susceptible	0.5	susceptible	0.0625	non-susceptible	8	susceptible	2	susceptible	32	susceptible	1	susceptible	4.75	NA	NA
603	586	15-0062431-001-01	17768921	susceptible	4	non-susceptible	>32	susceptible	1	non-susceptible	16	susceptible	0.5	non-susceptible	>2	non-susceptible	>8	non-susceptible	16	non-susceptible	>128	non-susceptible	>16	non-susceptible	76	NA	NA
604	587	15-0062403-001-01	17769306	susceptible	4	non-susceptible	>32	susceptible	1	non-susceptible	16	susceptible	0.5	non-susceptible	>2	non-susceptible	4	susceptible	2	non-susceptible	64	non-susceptible	>16	non-susceptible	76	NA	NA
605	588	15-0062462-001-01	17769309	non-susceptible	16	non-susceptible	>32	susceptible	1	non-susceptible	32	susceptible	0.5	susceptible	0.0625	non-susceptible	8	susceptible	2	susceptible	32	susceptible	1	susceptible	4.75	NA	NA
606	589	15-0062530-001-01	17771391	susceptible	4	susceptible	2	susceptible	1	non-susceptible	16	non-susceptible	1	non-susceptible	>2	non-susceptible	>8	non-susceptible	>16	non-susceptible	>128	non-susceptible	>16	non-susceptible	76	NA	NA
607	590	15-0062527-001-01	17788974	susceptible	4	non-susceptible	>32	susceptible	1	non-susceptible	16	susceptible	0.5	susceptible	0.0625	susceptible	2	susceptible	2	susceptible	16	non-susceptible	>16	non-susceptible	76	NA	NA
608	591	15-0063098-001-01	17781202	susceptible	2	susceptible	2	susceptible	1	susceptible	4	susceptible	0.5	susceptible	0.0625	non-susceptible	4	susceptible	2	susceptible	32	non-susceptible	>16	susceptible	4.75	NA	NA
609	592	15-0063298-001-01	17788924	susceptible	4	non-susceptible	>32	non-susceptible	>8	non-susceptible	>32	non-susceptible	1	susceptible	0.0625	non-susceptible	4	susceptible	2	susceptible	32	susceptible	1	susceptible	4.75	NA	NA
610	593	15-0062926-001-01	17779147	non-susceptible	16	non-susceptible	>32	susceptible	2	non-susceptible	32	susceptible	0.5	susceptible	0.0625	non-susceptible	8	susceptible	2	susceptible	32	non-susceptible	>16	susceptible	4.75	NA	NA
611	594	15-0064318-001-01	17794423	susceptible	4	non-susceptible	>32	susceptible	1	susceptible	8	non-susceptible	>4	non-susceptible	>2	non-susceptible	>8	susceptible	2	non-susceptible	>128	non-susceptible	>16	non-susceptible	76	NA	NA
612	595	15-0064558-001-01	17794428	non-susceptible	16	non-susceptible	>32	susceptible	1	non-susceptible	16	susceptible	0.5	susceptible	0.0625	non-susceptible	8	susceptible	2	susceptible	32	susceptible	1	susceptible	4.75	NA	NA
613	596	15-0064051-001-01	17794594	susceptible	4	susceptible	4	susceptible	1	non-susceptible	16	susceptible	0.5	susceptible	0.0625	non-susceptible	8	susceptible	2	susceptible	16	susceptible	2	susceptible	4.75	NA	NA
614	597	15-0064017-001-01	17795096	non-susceptible	16	non-susceptible	>32	susceptible	1	susceptible	8	susceptible	0.5	susceptible	0.125	non-susceptible	>8	susceptible	2	non-susceptible	>128	susceptible	2	non-susceptible	76	NA	NA
615	598	15-0064016-001-01	17795097	susceptible	4	non-susceptible	>32	susceptible	1	non-susceptible	16	susceptible	0.5	susceptible	0.0625	non-susceptible	>8	non-susceptible	16	non-susceptible	>128	susceptible	2	non-susceptible	76	NA	NA
616	599	15-0064034-001-01	17795104	non-susceptible	16	non-susceptible	>32	susceptible	1	non-susceptible	>32	susceptible	0.5	susceptible	0.25	non-susceptible	>8	non-susceptible	>16	non-susceptible	>128	non-susceptible	>16	non-susceptible	76	NA	NA
617	600	15-0064212-002-01	17818087	non-susceptible	>32	non-susceptible	>32	susceptible	2	non-susceptible	16	susceptible	0.5	non-susceptible	>2	non-susceptible	8	non-susceptible	>16	non-susceptible	>128	non-susceptible	8	susceptible	4.75	NA	NA
618	601	15-0064094-001-01	17794553	susceptible	4	susceptible	4	susceptible	1	non-susceptible	16	susceptible	0.5	susceptible	0.0625	non-susceptible	>8	susceptible	2	susceptible	32	non-susceptible	>16	susceptible	4.75	NA	NA
619	602	15-0065011-001-01	17817792	non-susceptible	16	non-susceptible	>32	susceptible	1	non-susceptible	>32	susceptible	0.5	susceptible	0.0625	susceptible	2	susceptible	2	non-susceptible	>128	non-susceptible	>16	susceptible	4.75	NA	NA
620	603	15-0065090-001-01	17817793	susceptible	2	susceptible	2	susceptible	1	non-susceptible	16	susceptible	0.5	non-susceptible	>2	non-susceptible	>8	susceptible	2	non-susceptible	>128	susceptible	4	non-susceptible	76	NA	NA
621	604	15-0065063-001-01	17817794	susceptible	4	susceptible	4	susceptible	1	susceptible	8	susceptible	0.5	non-susceptible	>2	non-susceptible	>8	non-susceptible	16	non-susceptible	>128	susceptible	2	non-susceptible	76	NA	NA
622	605	15-0065054-001-01	17817799	non-susceptible	16	non-susceptible	>32	non-susceptible	>8	non-susceptible	>32	susceptible	0.5	susceptible	0.0625	non-susceptible	4	susceptible	2	susceptible	32	susceptible	1	susceptible	4.75	NA	NA
623	606	15-0065020-001-01	17817800	susceptible	4	susceptible	4	susceptible	1	non-susceptible	16	susceptible	0.5	susceptible	0.0625	non-susceptible	4	susceptible	2	non-susceptible	>128	non-susceptible	>16	susceptible	4.75	NA	NA
624	607	15-0065071-001-01	17891269	non-susceptible	16	non-susceptible	>32	susceptible	1	non-susceptible	16	susceptible	0.5	non-susceptible	>2	non-susceptible	8	non-susceptible	>16	susceptible	32	non-susceptible	>16	susceptible	4.75	NA	NA
625	608	15-0065763-004-01	17824374	susceptible	4	susceptible	2	susceptible	1	non-susceptible	16	susceptible	0.5	non-susceptible	>2	non-susceptible	>8	non-susceptible	8	non-susceptible	>128	susceptible	2	non-susceptible	76	NA	NA
626	609	15-0066370-001-01	17841403	non-susceptible	16	non-susceptible	>32	susceptible	1	susceptible	8	susceptible	0.5	susceptible	0.0625	non-susceptible	4	susceptible	2	susceptible	32	susceptible	1	susceptible	4.75	NA	NA
627	610	15-0066368-001-01	17841404	susceptible	4	susceptible	4	susceptible	1	non-susceptible	16	susceptible	0.5	susceptible	0.0625	non-susceptible	4	susceptible	2	non-susceptible	128	non-susceptible	>16	non-susceptible	76	NA	NA
628	611	15-0066379-001-01	17841432	susceptible	4	non-susceptible	>32	susceptible	1	non-susceptible	16	susceptible	0.5	susceptible	0.0625	non-susceptible	4	susceptible	2	susceptible	16	non-susceptible	>16	susceptible	4.75	NA	NA
629	612	15-0066801-001-01	17832708	non-susceptible	16	non-susceptible	>32	susceptible	1	non-susceptible	16	susceptible	0.5	susceptible	0.0625	non-susceptible	8	susceptible	2	susceptible	32	susceptible	2	susceptible	4.75	NA	NA
630	613	15-0066765-001-01	17832810	susceptible	4	non-susceptible	>32	susceptible	1	non-susceptible	>32	susceptible	0.5	susceptible	0.0625	non-susceptible	8	susceptible	2	non-susceptible	>128	non-susceptible	>16	non-susceptible	76	NA	NA
631	614	15-0067714-001-01	17841368	non-susceptible	>32	non-susceptible	>32	susceptible	1	non-susceptible	>32	non-susceptible	1	non-susceptible	>2	non-susceptible	>8	susceptible	2	non-susceptible	128	non-susceptible	>16	non-susceptible	76	NA	NA
632	615	15-0067688-001-01	17841402	susceptible	4	non-susceptible	>32	susceptible	1	non-susceptible	16	susceptible	0.5	non-susceptible	>2	non-susceptible	8	susceptible	4	non-susceptible	128	non-susceptible	>16	non-susceptible	76	NA	NA
633	616	15-0067689-001-01	17841433	non-susceptible	16	non-susceptible	>32	susceptible	1	non-susceptible	>32	susceptible	0.5	non-susceptible	>2	non-susceptible	>8	susceptible	2	non-susceptible	>128	susceptible	4	non-susceptible	76	NA	NA
634	617	15-0067796-001-01	17842552	susceptible	4	non-susceptible	>32	susceptible	1	non-susceptible	32	non-susceptible	1	non-susceptible	>2	non-susceptible	4	susceptible	2	non-susceptible	128	non-susceptible	>16	non-susceptible	76	NA	NA
635	618	15-0067798-001-01	17842602	susceptible	2	susceptible	2	susceptible	1	susceptible	8	susceptible	0.5	susceptible	0.0625	non-susceptible	8	susceptible	2	susceptible	32	susceptible	2	susceptible	4.75	NA	NA
636		15-0067798-001-01	17842608	susceptible	4	non-susceptible	>32	susceptible	1	non-susceptible	>32	non-susceptible	1	susceptible	0.25	non-susceptible	>8	non-susceptible	>16	non-susceptible	>128	non-susceptible	>16	susceptible	4.75	NA	NA
637	619	15-0067800-001-01	17842612	non-susceptible	>32	non-susceptible	>32	non-susceptible	8	non-susceptible	>32	non-susceptible	1	susceptible	0.0625	non-susceptible	>8	susceptible	2	non-susceptible	>128	non-susceptible	>16	non-susceptible	76	NA	NA
638	620	15-0067801-001-01	17842619	susceptible	2	susceptible	2	susceptible	1	susceptible	8	non-susceptible	1	susceptible	0.0625	non-susceptible	4	susceptible	2	non-susceptible	64	susceptible	4	susceptible	4.75	NA	NA
639	621	15-0068702-001-01	17856308	susceptible	4	non-susceptible	>32	susceptible	1	non-susceptible	16	susceptible	0.5	susceptible	0.0625	non-susceptible	4	susceptible	2	susceptible	32	susceptible	1	susceptible	4.75	NA	NA
640	622	15-0068559-001-01	17856309	non-susceptible	>32	non-susceptible	>32	non-susceptible	4	non-susceptible	>32	susceptible	0.5	susceptible	0.0625	non-susceptible	>8	susceptible	2	susceptible	32	susceptible	2	susceptible	4.75	NA	NA
641	623	15-0068557-001-01	17856310	susceptible	4	non-susceptible	>32	non-susceptible	>8	non-susceptible	>32	susceptible	0.5	susceptible	0.0625	non-susceptible	4	susceptible	2	susceptible	32	non-susceptible	>16	susceptible	4.75	NA	NA
642	624	15-0068556-001-01	17856311	susceptible	4	non-susceptible	>32	susceptible	1	non-susceptible	16	susceptible	0.5	non-susceptible	>2	non-susceptible	8	susceptible	2	non-susceptible	128	non-susceptible	>16	non-susceptible	76	NA	NA
643	625	15-0068538-001-01	17856313	susceptible	4	susceptible	4	susceptible	1	susceptible	8	susceptible	0.5	susceptible	0.25	non-susceptible	8	susceptible	2	non-susceptible	128	non-susceptible	>16	non-susceptible	76	NA	NA
644	626	15-0068536-001-01	17856314	susceptible	8	non-susceptible	>32	susceptible	1	non-susceptible	16	susceptible	0.5	non-susceptible	>2	non-susceptible	>8	non-susceptible	8	non-susceptible	>128	non-susceptible	>16	non-susceptible	76	NA	NA
645	627	15-0068711-001-01	17863865	susceptible	4	susceptible	8	susceptible	1	non-susceptible	32	non-susceptible	1	non-susceptible	>2	susceptible	2	non-susceptible	16	non-susceptible	64	non-susceptible	8	non-susceptible	76	NA	NA
646	628	15-0068718-001-01	17863880	non-susceptible	16	non-susceptible	>32	susceptible	2	non-susceptible	16	non-susceptible	1	non-susceptible	>2	non-susceptible	>8	susceptible	2	non-susceptible	>128	non-susceptible	>16	non-susceptible	76	NA	NA
647	629	15-0068721-001-01	17863972	susceptible	4	non-susceptible	>32	non-susceptible	>8	non-susceptible	>32	non-susceptible	>4	non-susceptible	>2	non-susceptible	>8	susceptible	2	non-susceptible	>128	susceptible	4	non-susceptible	76	NA	NA
648	630	15-0068942-001-01	17864113	susceptible	4	non-susceptible	>32	susceptible	1	non-susceptible	16	susceptible	0.5	susceptible	0.25	non-susceptible	4	susceptible	2	susceptible	32	non-susceptible	>16	non-susceptible	76	NA	NA
649	631	15-0068944-002-01	17864121	non-susceptible	16	non-susceptible	>32	non-susceptible	>8	non-susceptible	>32	susceptible	0.5	non-susceptible	>2	non-susceptible	>8	non-susceptible	16	non-susceptible	>128	non-susceptible	>16	non-susceptible	76	NA	NA
650	632	15-0068945-001-01	17864127	susceptible	4	non-susceptible	>32	susceptible	1	non-susceptible	32	susceptible	0.5	non-susceptible	>2	non-susceptible	4	non-susceptible	>16	non-susceptible	128	non-susceptible	>16	non-susceptible	76	NA	NA
651	633	15-0069428-001-01	17867377	susceptible	4	susceptible	4	susceptible	1	non-susceptible	16	susceptible	0.5	non-susceptible	>2	non-susceptible	4	susceptible	2	susceptible	32	non-susceptible	>16	non-susceptible	76	NA	NA
652	634	15-0069380-001-01	17867476	non-susceptible	>32	non-susceptible	>32	susceptible	1	non-susceptible	>32	susceptible	0.5	non-susceptible	>2	non-susceptible	>8	non-susceptible	16	non-susceptible	128	non-susceptible	>16	non-susceptible	76	NA	NA
653	635	15-0069396-001-01	17867559	susceptible	4	non-susceptible	>32	non-susceptible	>8	non-susceptible	>32	susceptible	0.5	susceptible	0.03125	non-susceptible	4	susceptible	0.5	non-susceptible	64	non-susceptible	>8	non-susceptible	76	susceptible	2
654	636	15-0069434-001-01	17867614	non-susceptible	16	non-susceptible	>32	susceptible	1	non-susceptible	32	susceptible	0.5	non-susceptible	>2	non-susceptible	>8	susceptible	0.25	non-susceptible	>64	non-susceptible	>8	non-susceptible	76	susceptible	4
655	637	15-0070801-001-01	17891046	non-susceptible	16	non-susceptible	>32	susceptible	1	non-susceptible	16	susceptible	0.5	susceptible	0.03125	non-susceptible	4	susceptible	1	susceptible	32	susceptible	1	susceptible	4.75	susceptible	2
656	638	15-0070435-001-01	17891049	susceptible	4	non-susceptible	>32	susceptible	1	susceptible	8	susceptible	0.5	susceptible	0.03125	non-susceptible	8	susceptible	0.5	susceptible	16	susceptible	1	susceptible	4.75	susceptible	4
657	639	15-0070431-001-01	17891053	susceptible	4	non-susceptible	>32	susceptible	1	non-susceptible	32	susceptible	0.5	susceptible	0.03125	non-susceptible	4	susceptible	0.5	non-susceptible	64	non-susceptible	>8	non-susceptible	76	susceptible	4
658	640	15-0070411-001-01	17891058	susceptible	2	susceptible	2	susceptible	1	susceptible	8	susceptible	0.5	non-susceptible	>2	non-susceptible	>8	susceptible	0.5	non-susceptible	>64	susceptible	2	non-susceptible	76	susceptible	2
659	641	15-0070515-001-01	17889887	susceptible	2	susceptible	1	susceptible	1	susceptible	8	susceptible	0.5	susceptible	0.25	non-susceptible	8	susceptible	0.5	non-susceptible	>64	non-susceptible	>8	non-susceptible	76	susceptible	4
660	642	15-0070516-001-01	17889900	susceptible	4	non-susceptible	>32	susceptible	1	non-susceptible	32	susceptible	0.5	non-susceptible	>2	non-susceptible	>8	susceptible	0.25	non-susceptible	>64	non-susceptible	>8	susceptible	9.5	susceptible	4
661	643	15-0070517-001-01	17889907	susceptible	2	susceptible	2	susceptible	1	non-susceptible	16	susceptible	0.5	susceptible	0.03125	non-susceptible	4	susceptible	0.5	susceptible	32	susceptible	2	susceptible	4.75	susceptible	4
662	644	15-0071531-001-01	17891042	susceptible	4	non-susceptible	>32	susceptible	1	non-susceptible	16	susceptible	0.5	susceptible	0.03125	non-susceptible	>8	susceptible	0.25	non-susceptible	>64	non-susceptible	>8	non-susceptible	76	susceptible	2
663	645	15-0071530-001-01	17891043	non-susceptible	16	non-susceptible	>32	susceptible	1	non-susceptible	32	susceptible	0.5	non-susceptible	0.5	non-susceptible	4	susceptible	0.5	susceptible	32	non-susceptible	>8	susceptible	4.75	susceptible	2
664	646	15-0071522-001-01	17891044	susceptible	4	non-susceptible	>32	susceptible	1	non-susceptible	16	susceptible	0.5	non-susceptible	>2	non-susceptible	4	susceptible	0.5	non-susceptible	>64	non-susceptible	>8	susceptible	4.75	susceptible	4
665	647	15-0071500-001-01	17891045	susceptible	2	susceptible	2	susceptible	1	susceptible	8	susceptible	0.5	susceptible	0.03125	non-susceptible	4	susceptible	0.5	susceptible	32	susceptible	2	susceptible	4.75	susceptible	4
666	648	15-0071927-002-01	17894547	susceptible	4	susceptible	4	susceptible	1	non-susceptible	16	non-susceptible	1	non-susceptible	>2	non-susceptible	>8	non-susceptible	8	non-susceptible	>64	non-susceptible	>8	non-susceptible	76	susceptible	4
667	649	15-0072924-001-01	17948490	non-susceptible	16	non-susceptible	>32	susceptible	1	non-susceptible	16	non-susceptible	1	susceptible	0.03125	non-susceptible	8	non-susceptible	>8	susceptible	32	susceptible	2	susceptible	4.75	susceptible	2
668	650	15-0073672-001-01	17929953	susceptible	2	susceptible	2	susceptible	1	susceptible	8	susceptible	0.5	susceptible	0.03125	non-susceptible	>8	non-susceptible	>8	non-susceptible	64	non-susceptible	>8	susceptible	4.75	susceptible	16
669	651	15-0073669-001-01	17929954	susceptible	4	non-susceptible	>32	susceptible	1	non-susceptible	16	susceptible	0.5	non-susceptible	>2	non-susceptible	4	non-susceptible	8	non-susceptible	>64	non-susceptible	>8	non-susceptible	76	susceptible	4
670	652	15-0073675-001-01	17929980	susceptible	4	susceptible	4	susceptible	1	susceptible	8	susceptible	0.5	non-susceptible	>2	susceptible	2	non-susceptible	>8	non-susceptible	>64	non-susceptible	>8	non-susceptible	76	non-susceptible	32
671	653	15-0074280-001-01	17957156	non-susceptible	16	non-susceptible	>32	non-susceptible	>8	non-susceptible	>32	non-susceptible	1	susceptible	0.03125	non-susceptible	8	non-susceptible	8	susceptible	32	susceptible	1	susceptible	4.75	susceptible	2
672		15-0074280-001-01	17957157	non-susceptible	16	non-susceptible	>32	susceptible	1	non-susceptible	16	susceptible	0.5	susceptible	0.03125	non-susceptible	4	susceptible	0.5	susceptible	32	susceptible	2	susceptible	4.75	susceptible	2
673	654	15-0074715-001-01	17957399	susceptible	4	susceptible	4	susceptible	1	susceptible	8	susceptible	0.5	non-susceptible	>2	non-susceptible	8	non-susceptible	8	non-susceptible	>64	non-susceptible	>8	non-susceptible	76	susceptible	4
674	655	15-0074703-001-01	17957402	non-susceptible	16	non-susceptible	>32	susceptible	1	non-susceptible	32	susceptible	0.5	susceptible	0.03125	non-susceptible	4	susceptible	1	non-susceptible	>64	non-susceptible	>8	non-susceptible	76	susceptible	2
675	656	15-0074692-001-01	17957403	non-susceptible	16	non-susceptible	>32	susceptible	1	non-susceptible	32	non-susceptible	1	susceptible	0.03125	non-susceptible	>8	susceptible	0.5	susceptible	32	susceptible	2	susceptible	4.75	susceptible	4
676	657	15-0074691-001-01	17957404	non-susceptible	>32	non-susceptible	32	non-susceptible	8	non-susceptible	>32	non-susceptible	4	non-susceptible	>2	non-susceptible	>8	susceptible	0.5	non-susceptible	>64	susceptible	4	non-susceptible	76	susceptible	4
677	658	15-0074993-001-01	17948452	non-susceptible	>32	non-susceptible	>32	susceptible	1	non-susceptible	>32	non-susceptible	1	non-susceptible	>2	non-susceptible	8	susceptible	0.25	non-susceptible	>64	non-susceptible	>8	non-susceptible	76	susceptible	4
678	659	15-0075943-001-01	17957330	susceptible	4	non-susceptible	>32	susceptible	1	non-susceptible	32	non-susceptible	1	susceptible	0.03125	non-susceptible	4	susceptible	0.5	susceptible	32	susceptible	1	non-susceptible	76	susceptible	4
679	660	15-0075925-001-01	17957358	susceptible	4	non-susceptible	>32	non-susceptible	>8	non-susceptible	>32	susceptible	0.5	susceptible	0.03125	non-susceptible	4	susceptible	0.5	susceptible	32	susceptible	1	susceptible	4.75	susceptible	4
680	661	15-0075842-001-01	17957370	non-susceptible	16	non-susceptible	>32	non-susceptible	>8	non-susceptible	>32	susceptible	0.5	susceptible	0.25	non-susceptible	>8	susceptible	0.5	non-susceptible	>64	susceptible	1	non-susceptible	76	susceptible	2
681	662	15-0075806-001-01	17957378	non-susceptible	16	non-susceptible	>32	susceptible	2	non-susceptible	32	susceptible	0.5	susceptible	0.03125	non-susceptible	8	susceptible	4	non-susceptible	>64	non-susceptible	>8	susceptible	4.75	non-susceptible	32
682	663	15-0075862-001-01	17957382	susceptible	4	non-susceptible	>32	non-susceptible	>8	non-susceptible	>32	non-susceptible	1	susceptible	0.03125	non-susceptible	>8	non-susceptible	>8	susceptible	32	susceptible	1	susceptible	4.75	susceptible	4
683	664	15-0075966-002-01	18072706	non-susceptible	16	non-susceptible	>32	susceptible	0.25	susceptible	4	susceptible	0.5	non-susceptible	>2	non-susceptible	>8	susceptible	0.25	non-susceptible	>64	non-susceptible	>8	non-susceptible	76	susceptible	2
684	665	15-0076121-001-01	17974268	non-susceptible	16	non-susceptible	>32	susceptible	2	non-susceptible	16	susceptible	0.5	non-susceptible	>2	non-susceptible	8	susceptible	2	non-susceptible	64	non-susceptible	>8	susceptible	4.75	susceptible	8
685	666	15-0076513-001-01	17971120	susceptible	4	susceptible	4	susceptible	1	susceptible	4	susceptible	0.5	susceptible	0.03125	non-susceptible	4	susceptible	0.5	susceptible	32	susceptible	1	susceptible	4.75	susceptible	4
686	667	15-0076494-001-01	17971122	susceptible	2	susceptible	2	susceptible	1	susceptible	8	susceptible	0.5	susceptible	0.03125	non-susceptible	4	susceptible	0.5	susceptible	32	susceptible	2	susceptible	4.75	susceptible	8
687	668	15-0076480-001-01	17971123	susceptible	4	non-susceptible	>32	susceptible	1	non-susceptible	16	susceptible	0.5	susceptible	0.03125	non-susceptible	8	susceptible	0.25	susceptible	32	susceptible	1	susceptible	4.75	susceptible	4
688	669	15-0076469-001-01	17971124	susceptible	4	non-susceptible	>32	non-susceptible	>8	non-susceptible	>32	susceptible	0.5	susceptible	0.03125	non-susceptible	4	susceptible	0.5	susceptible	32	susceptible	2	susceptible	4.75	susceptible	2
689	670	15-0076606-001-01	17974300	susceptible	4	non-susceptible	>32	susceptible	1	non-susceptible	16	susceptible	0.5	non-susceptible	>2	non-susceptible	>8	non-susceptible	8	non-susceptible	>64	non-susceptible	>8	non-susceptible	76	susceptible	2
690	671	15-0076609-001-01	17974301	susceptible	4	non-susceptible	>32	non-susceptible	>8	non-susceptible	>32	non-susceptible	2	susceptible	0.125	non-susceptible	>8	susceptible	0.25	non-susceptible	>64	non-susceptible	>8	non-susceptible	76	susceptible	2
691	672	15-0076603-001-01	17974365	susceptible	2	susceptible	2	susceptible	1	non-susceptible	16	susceptible	0.5	susceptible	0.03125	non-susceptible	8	susceptible	0.25	susceptible	32	susceptible	2	susceptible	4.75	susceptible	4
692	673	15-0076601-001-01	17974442	susceptible	2	susceptible	2	susceptible	1	non-susceptible	16	non-susceptible	>4	non-susceptible	>2	non-susceptible	>8	non-susceptible	8	non-susceptible	>64	non-susceptible	>8	non-susceptible	76	susceptible	4
693	674	15-0076593-001-01	17974492	susceptible	4	susceptible	4	susceptible	1	non-susceptible	32	non-susceptible	1	susceptible	0.03125	non-susceptible	8	susceptible	0.5	non-susceptible	>64	non-susceptible	>8	susceptible	4.75	susceptible	4
694	675	15-0076582-001-01	17974535	non-susceptible	16	non-susceptible	>32	susceptible	1	non-susceptible	32	susceptible	0.5	susceptible	0.03125	non-susceptible	4	susceptible	0.5	susceptible	32	susceptible	1	susceptible	4.75	susceptible	2
695	676	15-0077517-001-01	17991565	susceptible	4	non-susceptible	>32	susceptible	1	non-susceptible	32	non-susceptible	1	susceptible	0.03125	non-susceptible	4	susceptible	0.5	susceptible	32	non-susceptible	>8	susceptible	4.75	susceptible	4
696	677	15-0077509-001-01	17991685	non-susceptible	16	non-susceptible	>32	susceptible	2	non-susceptible	16	susceptible	0.5	susceptible	0.125	non-susceptible	>8	non-susceptible	>8	non-susceptible	>64	non-susceptible	>8	non-susceptible	76	susceptible	8
697	678	15-0077523-001-01	17992523	susceptible	4	non-susceptible	>32	non-susceptible	>8	non-susceptible	>32	susceptible	0.5	susceptible	0.0625	non-susceptible	4	susceptible	2	susceptible	32	susceptible	1	susceptible	4.75	NA	NA
698	679	15-0077565-001-01	17992692	non-susceptible	16	non-susceptible	>32	susceptible	1	non-susceptible	16	susceptible	0.5	non-susceptible	>2	non-susceptible	>8	non-susceptible	16	non-susceptible	>128	non-susceptible	>16	susceptible	4.75	NA	NA
699	680	15-0077520-001-01	17992724	non-susceptible	16	non-susceptible	>32	non-susceptible	>8	non-susceptible	>32	susceptible	0.5	susceptible	0.0625	non-susceptible	>8	susceptible	2	non-susceptible	>128	non-susceptible	>16	susceptible	4.75	NA	NA
700	681	15-0077599-003-01	17992739	susceptible	4	non-susceptible	>32	susceptible	1	non-susceptible	16	non-susceptible	1	susceptible	0.0625	non-susceptible	4	susceptible	2	susceptible	32	susceptible	1	susceptible	4.75	NA	NA
701	682	15-0077736-001-01	17997329	susceptible	4	non-susceptible	>32	susceptible	1	non-susceptible	16	non-susceptible	1	non-susceptible	>2	non-susceptible	8	susceptible	2	susceptible	16	non-susceptible	>16	non-susceptible	76	NA	NA
702	683	15-0077734-001-01	17997331	susceptible	4	non-susceptible	>32	susceptible	1	non-susceptible	16	non-susceptible	1	susceptible	0.25	non-susceptible	4	susceptible	2	non-susceptible	>128	non-susceptible	>16	susceptible	9.5	NA	NA
703	684	15-0077731-001-01	17997367	susceptible	4	non-susceptible	>32	susceptible	1	susceptible	8	susceptible	0.5	non-susceptible	>2	non-susceptible	>8	non-susceptible	16	non-susceptible	>128	non-susceptible	>16	non-susceptible	76	NA	NA
704	685	15-0077729-001-01	17997387	susceptible	4	non-susceptible	>32	susceptible	1	susceptible	8	susceptible	0.5	non-susceptible	>2	susceptible	2	susceptible	2	susceptible	32	non-susceptible	>16	non-susceptible	76	NA	NA
705	686	15-0077732-001-01	17997388	susceptible	4	non-susceptible	>32	susceptible	1	non-susceptible	32	non-susceptible	1	non-susceptible	>2	non-susceptible	>8	non-susceptible	>16	susceptible	32	non-susceptible	>16	non-susceptible	76	NA	NA
706	687	15-0078784-001-01	18008067	non-susceptible	>32	non-susceptible	>32	susceptible	2	non-susceptible	32	susceptible	0.5	susceptible	0.0625	susceptible	2	susceptible	2	susceptible	32	susceptible	1	non-susceptible	76	NA	NA
707	688	15-0078795-001-01	18008074	susceptible	4	non-susceptible	>32	non-susceptible	>8	non-susceptible	>32	susceptible	0.5	non-susceptible	>2	non-susceptible	>8	non-susceptible	8	non-susceptible	>128	non-susceptible	>16	non-susceptible	76	NA	NA
708	689	15-0078797-001-01	18008075	susceptible	4	susceptible	4	susceptible	1	susceptible	8	susceptible	0.5	susceptible	0.0625	non-susceptible	4	susceptible	2	susceptible	32	susceptible	1	susceptible	4.75	NA	NA
709	690	15-0078801-001-01	18008076	susceptible	4	non-susceptible	>32	susceptible	1	non-susceptible	16	susceptible	0.5	non-susceptible	>2	non-susceptible	>8	susceptible	2	non-susceptible	>128	susceptible	1	non-susceptible	76	NA	NA
710	691	15-0078790-001-01	18030258	susceptible	2	susceptible	2	susceptible	0.25	susceptible	8	susceptible	0.5	non-susceptible	>2	non-susceptible	4	susceptible	2	susceptible	32	non-susceptible	>16	susceptible	4.75	NA	NA
711	692	15-0079590-001-01	18030262	susceptible	2	susceptible	2	susceptible	0.5	susceptible	8	susceptible	0.5	susceptible	0.0625	non-susceptible	8	susceptible	2	susceptible	32	non-susceptible	>16	non-susceptible	76	NA	NA
712	693	15-0078878-001-01	18016897	susceptible	2	susceptible	2	susceptible	1	susceptible	8	susceptible	0.5	susceptible	0.0625	non-susceptible	4	susceptible	2	non-susceptible	64	non-susceptible	>16	susceptible	4.75	NA	NA
713	694	15-0078883-001-01	18016963	non-susceptible	16	non-susceptible	>32	susceptible	1	non-susceptible	>32	susceptible	0.5	non-susceptible	>2	non-susceptible	4	susceptible	2	non-susceptible	128	non-susceptible	>16	non-susceptible	76	NA	NA
714	695	15-0079023-001-01	18016979	susceptible	2	susceptible	4	susceptible	1	non-susceptible	16	non-susceptible	1	non-susceptible	>2	non-susceptible	>8	non-susceptible	>16	non-susceptible	>128	non-susceptible	>16	non-susceptible	76	NA	NA
715	696	15-0079151-001-01	18030305	susceptible	4	non-susceptible	>32	susceptible	0.5	non-susceptible	16	susceptible	0.5	non-susceptible	>2	non-susceptible	4	susceptible	2	susceptible	32	non-susceptible	>16	susceptible	4.75	NA	NA
716		15-0079151-001-01	18040380	non-susceptible	16	non-susceptible	>32	susceptible	1	non-susceptible	>16	susceptible	0.5	susceptible	0.0625	non-susceptible	>8	susceptible	2	non-susceptible	>128	non-susceptible	>16	non-susceptible	76	NA	NA
717	697	15-0080167-002-01	18030253	susceptible	8	non-susceptible	>32	susceptible	0.25	non-susceptible	16	susceptible	0.5	susceptible	0.0625	non-susceptible	4	susceptible	2	non-susceptible	64	susceptible	1	susceptible	4.75	NA	NA
718	698	15-0080174-001-01	18030287	susceptible	8	non-susceptible	>32	susceptible	0.25	non-susceptible	16	susceptible	0.5	susceptible	0.0625	non-susceptible	4	susceptible	2	susceptible	32	non-susceptible	>16	susceptible	4.75	NA	NA
719	699	15-0080333-001-01	18021060	susceptible	4	non-susceptible	>32	susceptible	1	non-susceptible	16	susceptible	0.5	non-susceptible	>2	non-susceptible	>8	susceptible	2	non-susceptible	>128	non-susceptible	>16	non-susceptible	76	NA	NA
720	700	15-0081588-001-01	18029977	susceptible	8	non-susceptible	>32	non-susceptible	>8	non-susceptible	>16	susceptible	0.5	susceptible	0.125	non-susceptible	4	susceptible	2	non-susceptible	>128	non-susceptible	>16	non-susceptible	76	NA	NA
721	701	15-0081721-001-01	18021106	non-susceptible	16	non-susceptible	>32	susceptible	1	non-susceptible	32	susceptible	0.5	non-susceptible	>2	non-susceptible	8	susceptible	2	susceptible	32	non-susceptible	>16	susceptible	9.5	NA	NA
722	702	15-0081736-001-01	18021140	susceptible	4	non-susceptible	>32	susceptible	1	non-susceptible	32	non-susceptible	>4	susceptible	0.03125	non-susceptible	8	susceptible	0.5	susceptible	32	susceptible	1	susceptible	4.75	susceptible	2
723	703	15-0081733-001-01	18021234	susceptible	4	non-susceptible	>32	susceptible	1	non-susceptible	32	non-susceptible	1	non-susceptible	>2	non-susceptible	>8	non-susceptible	>8	non-susceptible	64	susceptible	1	non-susceptible	76	susceptible	8
724	704	15-0081977-001-01	18052396	susceptible	2	susceptible	2	susceptible	0.25	non-susceptible	16	susceptible	1	susceptible	0.03125	non-susceptible	4	susceptible	0.5	susceptible	32	susceptible	1	susceptible	4.75	susceptible	2
725	705	15-0082466-001-01	18042909	susceptible	8	non-susceptible	>32	non-susceptible	>8	non-susceptible	>16	susceptible	0.5	non-susceptible	>2	non-susceptible	>8	non-susceptible	>8	non-susceptible	>64	non-susceptible	>8	susceptible	19	susceptible	2
726	706	15-0082433-001-01	18042919	susceptible	8	non-susceptible	>32	non-susceptible	>8	non-susceptible	>16	susceptible	0.5	susceptible	0.03125	non-susceptible	8	susceptible	0.5	susceptible	32	non-susceptible	>8	susceptible	4.75	susceptible	2
727	707	15-0082637-001-01	18042925	susceptible	8	non-susceptible	>32	non-susceptible	>8	non-susceptible	>16	susceptible	0.5	susceptible	0.25	non-susceptible	>8	non-susceptible	>8	non-susceptible	>64	non-susceptible	>8	non-susceptible	76	susceptible	4
728	708	15-0082566-005-01	18052525	susceptible	8	non-susceptible	>32	non-susceptible	>8	non-susceptible	>16	susceptible	1	susceptible	0.03125	non-susceptible	4	susceptible	0.5	non-susceptible	>64	non-susceptible	>8	susceptible	4.75	susceptible	4
729	709	15-0082578-001-01	18052579	susceptible	2	susceptible	2	susceptible	0.25	non-susceptible	16	susceptible	0.5	susceptible	0.03125	susceptible	2	susceptible	0.5	non-susceptible	64	non-susceptible	>8	susceptible	4.75	susceptible	4
730	710	15-0083511-001-01	18072644	susceptible	4	susceptible	4	susceptible	0.25	susceptible	8	susceptible	0.5	susceptible	0.03125	non-susceptible	4	susceptible	1	non-susceptible	>64	susceptible	0.5	susceptible	4.75	non-susceptible	>64
731	711	15-0083546-001-01	18072777	susceptible	4	non-susceptible	>32	susceptible	0.25	non-susceptible	16	susceptible	0.5	susceptible	0.125	susceptible	2	susceptible	0.5	susceptible	32	non-susceptible	>8	susceptible	4.75	susceptible	4
732	712	15-0083925-001-01	18074195	susceptible	8	non-susceptible	>32	non-susceptible	>8	non-susceptible	>16	susceptible	0.5	susceptible	0.0625	non-susceptible	4	susceptible	0.5	non-susceptible	>64	non-susceptible	>8	susceptible	4.75	susceptible	4
733	713	15-0084868-001-01	18083151	non-susceptible	16	non-susceptible	>32	susceptible	1	non-susceptible	>16	susceptible	0.5	susceptible	0.125	non-susceptible	>8	non-susceptible	>8	non-susceptible	>64	non-susceptible	>8	susceptible	4.75	susceptible	2
734	714	15-0084863-001-01	18083166	susceptible	4	susceptible	4	susceptible	0.5	non-susceptible	16	susceptible	0.5	non-susceptible	>2	non-susceptible	4	susceptible	0.5	non-susceptible	>64	non-susceptible	>8	non-susceptible	76	susceptible	2
735	715	15-0084824-001-01	18083168	non-susceptible	32	non-susceptible	>32	susceptible	2	non-susceptible	>16	susceptible	0.5	non-susceptible	1	non-susceptible	>8	non-susceptible	>8	non-susceptible	>64	susceptible	2	non-susceptible	76	susceptible	4
736	716	15-0086066-002-01	18083175	susceptible	8	non-susceptible	>32	non-susceptible	>8	non-susceptible	>16	susceptible	0.5	susceptible	0.03125	non-susceptible	4	susceptible	0.5	susceptible	32	susceptible	1	susceptible	4.75	susceptible	4
737	717	15-0084829-001-01	18083182	susceptible	4	non-susceptible	>32	non-susceptible	>8	non-susceptible	>16	susceptible	0.5	susceptible	0.03125	non-susceptible	4	susceptible	0.5	non-susceptible	>64	non-susceptible	>8	non-susceptible	76	susceptible	8
738	718	15-0084810-001-01	18083204	susceptible	8	non-susceptible	>32	susceptible	0.5	non-susceptible	>16	susceptible	0.5	susceptible	0.03125	non-susceptible	4	susceptible	0.5	susceptible	32	non-susceptible	>8	susceptible	4.75	susceptible	2
739	719	15-0084870-001-01	18090910	susceptible	4	non-susceptible	>32	susceptible	0.25	susceptible	8	susceptible	0.5	non-susceptible	>2	non-susceptible	4	susceptible	0.25	susceptible	32	non-susceptible	>8	susceptible	4.75	susceptible	4
740	720	15-0085997-001-01	18123320	susceptible	4	non-susceptible	>32	susceptible	0.25	non-susceptible	16	susceptible	0.5	susceptible	0.25	non-susceptible	8	susceptible	2	non-susceptible	64	non-susceptible	>8	susceptible	4.75	susceptible	4
741	721	15-0086691-001-01	18122105	non-susceptible	16	non-susceptible	>32	non-susceptible	>8	non-susceptible	>16	susceptible	0.5	susceptible	0.03125	non-susceptible	4	susceptible	0.25	susceptible	32	non-susceptible	>8	susceptible	4.75	susceptible	2
742	722	15-0088193-001-01	18122091	susceptible	4	non-susceptible	>32	non-susceptible	>8	non-susceptible	>16	susceptible	0.5	susceptible	0.03125	non-susceptible	8	susceptible	0.25	susceptible	32	susceptible	1	susceptible	4.75	susceptible	2
743	723	15-0088210-001-01	18122092	susceptible	4	susceptible	4	susceptible	0.25	non-susceptible	16	susceptible	0.5	susceptible	0.03125	non-susceptible	4	susceptible	0.5	susceptible	32	non-susceptible	>8	susceptible	9.5	susceptible	4
744	724	15-0088509-001-01	18125187	susceptible	8	non-susceptible	>32	susceptible	0.5	non-susceptible	>16	susceptible	0.5	susceptible	0.03125	non-susceptible	4	susceptible	0.25	non-susceptible	>64	susceptible	1	non-susceptible	76	susceptible	4
745	725	15-0088519-001-01	18125197	susceptible	8	non-susceptible	>32	susceptible	0.5	non-susceptible	>16	susceptible	0.5	non-susceptible	>2	non-susceptible	>8	susceptible	0.25	non-susceptible	>64	non-susceptible	>8	non-susceptible	76	susceptible	2
746	726	15-0088525-001-01	18137900	susceptible	2	non-susceptible	>32	susceptible	0.5	non-susceptible	>16	susceptible	1	susceptible	0.03125	non-susceptible	4	susceptible	0.5	non-susceptible	>64	non-susceptible	>8	susceptible	4.75	susceptible	8
747	727	15-0089070-001-01	18131778	susceptible	8	non-susceptible	>32	susceptible	0.25	non-susceptible	16	susceptible	0.5	susceptible	0.03125	non-susceptible	4	susceptible	0.5	non-susceptible	>64	non-susceptible	>8	susceptible	4.75	susceptible	2
748	728	15-0089112-001-01	18131797	susceptible	2	susceptible	4	susceptible	0.5	susceptible	8	susceptible	0.5	susceptible	0.03125	non-susceptible	>8	susceptible	0.25	non-susceptible	>64	susceptible	1	non-susceptible	76	susceptible	2
749	729	15-0089103-001-01	18131898	non-susceptible	16	non-susceptible	>32	susceptible	1	non-susceptible	>16	susceptible	0.5	susceptible	0.25	non-susceptible	4	non-susceptible	>8	non-susceptible	>64	non-susceptible	>8	susceptible	4.75	susceptible	2
750	730	15-0089134-001-01	18131957	non-susceptible	32	non-susceptible	>32	non-susceptible	4	non-susceptible	>16	susceptible	0.5	non-susceptible	>2	non-susceptible	4	susceptible	0.5	susceptible	32	non-susceptible	>8	susceptible	4.75	susceptible	4
751	731	15-0089084-001-01	18131964	susceptible	4	susceptible	4	susceptible	0.25	susceptible	8	susceptible	0.5	susceptible	0.03125	non-susceptible	4	susceptible	0.5	susceptible	32	susceptible	1	susceptible	4.75	susceptible	4
752	732	15-0089243-001-01	18137468	susceptible	2	susceptible	2	susceptible	0.25	susceptible	8	susceptible	0.5	susceptible	0.03125	non-susceptible	4	susceptible	1	susceptible	32	non-susceptible	>8	susceptible	4.75	susceptible	2
753	733	15-0089246-001-01	18137729	susceptible	2	susceptible	2	susceptible	0.25	non-susceptible	>16	susceptible	0.5	susceptible	0.03125	non-susceptible	4	susceptible	0.5	susceptible	32	susceptible	1	susceptible	4.75	susceptible	4
754	734	15-0090554-001-01	18161574	susceptible	2	susceptible	1	susceptible	0.25	susceptible	8	susceptible	0.5	non-susceptible	>2	non-susceptible	>8	non-susceptible	>8	non-susceptible	>64	non-susceptible	>8	non-susceptible	76	susceptible	4
755	735	15-0090330-001-01	18161594	non-susceptible	16	non-susceptible	>32	susceptible	1	non-susceptible	16	susceptible	0.5	susceptible	0.03125	non-susceptible	8	susceptible	0.5	susceptible	32	susceptible	2	susceptible	4.75	susceptible	4
756	736	15-0090314-001-01	18161608	susceptible	8	non-susceptible	>32	susceptible	0.25	susceptible	8	susceptible	0.5	susceptible	0.03125	non-susceptible	4	susceptible	0.25	susceptible	32	susceptible	1	susceptible	4.75	susceptible	4
757	737	15-0090292-001-01	18161627	susceptible	8	non-susceptible	>32	non-susceptible	>8	non-susceptible	>16	susceptible	0.5	non-susceptible	>2	non-susceptible	>8	non-susceptible	>8	non-susceptible	>64	non-susceptible	>8	non-susceptible	76	susceptible	8
758	738	15-0090317-001-01	18161629	non-susceptible	16	non-susceptible	>32	susceptible	0.5	non-susceptible	16	non-susceptible	>4	susceptible	0.03125	susceptible	2	susceptible	0.25	non-susceptible	>64	non-susceptible	>8	non-susceptible	76	susceptible	2
759	739	15-0090328-001-01	18161630	susceptible	4	non-susceptible	>32	susceptible	0.5	non-susceptible	16	susceptible	0.5	susceptible	0.03125	non-susceptible	4	susceptible	0.25	non-susceptible	>64	non-susceptible	>8	non-susceptible	76	susceptible	4
760	740	15-0090584-001-01	18161886	susceptible	4	susceptible	4	susceptible	0.25	susceptible	8	susceptible	0.5	susceptible	0.03125	non-susceptible	>8	susceptible	0.5	susceptible	32	non-susceptible	>8	susceptible	4.75	susceptible	4
761	741	15-0090393-001-01	18167451	susceptible	8	non-susceptible	>32	susceptible	0.5	non-susceptible	>16	susceptible	0.5	non-susceptible	>2	non-susceptible	4	susceptible	0.25	non-susceptible	64	non-susceptible	>8	non-susceptible	76	susceptible	4
762	742	15-0090670-001-01	18167467	susceptible	8	non-susceptible	>32	susceptible	0.5	non-susceptible	>16	susceptible	0.5	non-susceptible	>2	non-susceptible	>8	susceptible	0.25	non-susceptible	>64	non-susceptible	>8	susceptible	4.75	susceptible	4
763	743	15-0091561-001-01	18180824	susceptible	2	susceptible	2	susceptible	0.25	susceptible	8	susceptible	1	susceptible	0.03125	non-susceptible	4	susceptible	0.25	susceptible	32	susceptible	1	susceptible	4.75	susceptible	4
764	744	15-0091564-001-01	18196833	susceptible	4	susceptible	4	susceptible	0.25	non-susceptible	16	susceptible	0.5	susceptible	0.25	non-susceptible	8	susceptible	0.5	non-susceptible	64	non-susceptible	>8	susceptible	4.75	susceptible	4
765	745	15-0091577-001-01	18196836	susceptible	2	susceptible	4	susceptible	0.25	susceptible	8	susceptible	0.5	non-susceptible	>2	non-susceptible	>8	non-susceptible	>8	non-susceptible	>64	non-susceptible	>8	non-susceptible	76	susceptible	16
766	746	15-0091572-001-01	18196838	susceptible	4	non-susceptible	>32	susceptible	1	non-susceptible	>16	susceptible	0.5	susceptible	0.03125	non-susceptible	4	susceptible	0.5	susceptible	32	susceptible	1	susceptible	4.75	susceptible	4
767	747	15-0091817-001-01	18198580	susceptible	8	non-susceptible	>32	non-susceptible	>8	non-susceptible	>16	susceptible	0.5	non-susceptible	>2	non-susceptible	>8	non-susceptible	>8	non-susceptible	>64	non-susceptible	>8	non-susceptible	76	susceptible	2
768	748	15-0091992-001-01	18198620	susceptible	4	non-susceptible	>32	susceptible	0.5	non-susceptible	>16	susceptible	0.5	susceptible	0.03125	non-susceptible	4	susceptible	0.25	susceptible	32	susceptible	1	susceptible	4.75	susceptible	4
769	749	15-0091987-001-01	18198635	susceptible	2	susceptible	2	susceptible	0.25	non-susceptible	16	susceptible	1	susceptible	0.03125	non-susceptible	4	susceptible	0.5	susceptible	32	susceptible	1	susceptible	4.75	susceptible	4
770	750	15-0091807-001-01	18198663	susceptible	4	susceptible	2	susceptible	0.25	susceptible	8	susceptible	1	non-susceptible	>2	non-susceptible	>8	non-susceptible	>8	non-susceptible	>64	non-susceptible	>8	non-susceptible	76	susceptible	2
771	751	15-0092966-001-01	18196973	non-susceptible	16	non-susceptible	>32	susceptible	0.25	susceptible	8	susceptible	0.5	susceptible	0.125	non-susceptible	4	susceptible	0.5	non-susceptible	>64	susceptible	1	non-susceptible	76	susceptible	8
772	752	15-0092950-001-01	18196974	susceptible	2	susceptible	4	susceptible	0.5	susceptible	8	susceptible	0.5	non-susceptible	>2	non-susceptible	>8	non-susceptible	8	non-susceptible	>64	non-susceptible	>8	non-susceptible	76	susceptible	4
773	753	15-0092974-001-01	18196975	susceptible	8	non-susceptible	>32	non-susceptible	>8	non-susceptible	>16	susceptible	0.5	non-susceptible	>2	non-susceptible	>8	susceptible	0.25	non-susceptible	>64	non-susceptible	>8	non-susceptible	76	susceptible	2
774	754	15-0092967-001-01	18196976	susceptible	8	non-susceptible	>32	susceptible	0.25	non-susceptible	16	susceptible	0.5	non-susceptible	>2	non-susceptible	4	susceptible	4	non-susceptible	>64	susceptible	1	non-susceptible	76	susceptible	4
775	755	15-0092960-001-01	18196977	susceptible	2	susceptible	2	susceptible	0.25	susceptible	8	susceptible	0.5	non-susceptible	>2	non-susceptible	>8	non-susceptible	>8	non-susceptible	>64	non-susceptible	>8	non-susceptible	76	susceptible	4
776	756	15-0092932-001-01	18196979	susceptible	4	non-susceptible	>32	susceptible	0.25	susceptible	8	susceptible	0.5	non-susceptible	>2	non-susceptible	>8	susceptible	0.5	non-susceptible	>64	susceptible	2	non-susceptible	76	susceptible	16
777	757	15-0092942-001-01	18196980	susceptible	4	non-susceptible	>32	susceptible	0.25	non-susceptible	16	susceptible	0.5	non-susceptible	>2	non-susceptible	8	susceptible	1	non-susceptible	>64	susceptible	2	non-susceptible	76	susceptible	8
778	758	15-0093186-001-01	18198612	susceptible	8	non-susceptible	>32	susceptible	0.25	non-susceptible	>16	susceptible	0.5	susceptible	0.125	non-susceptible	8	susceptible	0.5	susceptible	32	susceptible	1	susceptible	4.75	susceptible	4
779	759	15-0093183-001-01	18211055	susceptible	8	non-susceptible	>32	susceptible	0.5	non-susceptible	>16	susceptible	0.5	non-susceptible	>2	non-susceptible	>8	non-susceptible	>8	non-susceptible	>64	non-susceptible	>8	non-susceptible	76	susceptible	4
780	760	15-0094275-001-01	18209670	non-susceptible	32	non-susceptible	>32	susceptible	1	non-susceptible	>16	susceptible	0.5	non-susceptible	>2	non-susceptible	>8	non-susceptible	8	non-susceptible	>64	non-susceptible	>8	non-susceptible	76	susceptible	8
781	761	15-0094259-001-01	18209745	susceptible	8	non-susceptible	>32	susceptible	0.25	non-susceptible	16	susceptible	0.5	non-susceptible	>2	non-susceptible	>8	non-susceptible	>8	non-susceptible	>64	non-susceptible	>8	non-susceptible	76	susceptible	4
782	762	15-0094814-001-01	18209760	susceptible	2	susceptible	1	susceptible	0.25	susceptible	4	susceptible	0.5	susceptible	0.03125	non-susceptible	8	susceptible	0.25	susceptible	32	susceptible	2	susceptible	4.75	susceptible	16
783	763	15-0094246-001-01	18209761	susceptible	2	susceptible	2	susceptible	0.25	susceptible	8	susceptible	0.5	non-susceptible	>2	non-susceptible	>8	susceptible	0.5	non-susceptible	>64	susceptible	1	non-susceptible	76	susceptible	8
784	764	15-0094288-001-01	18209762	susceptible	4	non-susceptible	>32	susceptible	0.25	susceptible	8	susceptible	0.5	non-susceptible	>2	non-susceptible	>8	non-susceptible	>8	non-susceptible	>64	non-susceptible	>8	susceptible	4.75	susceptible	2
785	765	15-0094269-001-01	18209763	susceptible	8	non-susceptible	>32	susceptible	0.25	susceptible	8	susceptible	0.5	susceptible	0.03125	non-susceptible	4	susceptible	0.5	non-susceptible	>64	non-susceptible	>8	non-susceptible	76	susceptible	4
786	766	15-0094226-001-01	18211375	non-susceptible	32	non-susceptible	>32	susceptible	1	non-susceptible	>16	susceptible	0.5	non-susceptible	>2	non-susceptible	8	susceptible	0.25	non-susceptible	>64	non-susceptible	>8	non-susceptible	76	susceptible	4
787	767	15-0094326-001-01	18211014	susceptible	8	non-susceptible	>32	susceptible	0.5	non-susceptible	>16	susceptible	0.5	non-susceptible	>2	non-susceptible	>8	non-susceptible	>8	non-susceptible	>64	non-susceptible	>8	non-susceptible	76	non-susceptible	32
788	768	15-0094324-001-01	18211018	susceptible	8	non-susceptible	>32	susceptible	0.25	non-susceptible	>16	susceptible	1	non-susceptible	>2	non-susceptible	8	susceptible	1	non-susceptible	>64	non-susceptible	>8	non-susceptible	76	susceptible	16
789	769	15-0094312-001-01	18211032	susceptible	4	non-susceptible	>32	susceptible	0.25	non-susceptible	16	susceptible	1	non-susceptible	>2	non-susceptible	>8	non-susceptible	8	non-susceptible	>64	non-susceptible	>8	non-susceptible	76	susceptible	4
790	770	15-0094670-001-01	18234129	susceptible	8	non-susceptible	>32	susceptible	0.5	non-susceptible	>16	susceptible	0.5	susceptible	0.25	non-susceptible	8	non-susceptible	>8	non-susceptible	>64	susceptible	1	susceptible	4.75	susceptible	4
791	771	15-0094170-001-01	18209114	non-susceptible	16	non-susceptible	>32	susceptible	0.25	non-susceptible	16	non-susceptible	>4	susceptible	0.03125	non-susceptible	4	susceptible	0.5	non-susceptible	>64	non-susceptible	>8	non-susceptible	76	susceptible	2
792	772	15-0094194-001-01	18222017	susceptible	4	non-susceptible	>32	susceptible	0.25	susceptible	8	susceptible	0.5	non-susceptible	>2	non-susceptible	>8	non-susceptible	8	non-susceptible	>64	non-susceptible	>8	non-susceptible	76	susceptible	4
793	773	15-0095408-001-01	18221624	susceptible	2	susceptible	2	susceptible	0.25	non-susceptible	>16	susceptible	1	non-susceptible	>2	non-susceptible	>8	susceptible	0.25	susceptible	16	non-susceptible	>8	susceptible	4.75	susceptible	2
794	774	15-0095393-001-01	18221625	non-susceptible	32	non-susceptible	>32	susceptible	1	non-susceptible	16	susceptible	0.5	susceptible	0.03125	susceptible	2	susceptible	0.5	non-susceptible	64	susceptible	1	susceptible	4.75	susceptible	4
795	775	15-0095510-001-01	18233969	non-susceptible	16	non-susceptible	>32	susceptible	1	non-susceptible	>16	susceptible	0.5	susceptible	0.03125	non-susceptible	4	susceptible	0.5	susceptible	32	susceptible	1	susceptible	4.75	susceptible	4
796	776	15-0095519-001-01	18234025	susceptible	8	non-susceptible	>32	non-susceptible	>8	non-susceptible	>16	susceptible	0.5	susceptible	0.03125	non-susceptible	4	susceptible	0.25	susceptible	32	susceptible	1	susceptible	4.75	susceptible	2
797	777	15-0095810-001-01	18234107	non-susceptible	16	non-susceptible	>32	susceptible	1	non-susceptible	>16	susceptible	0.5	susceptible	0.03125	non-susceptible	>8	non-susceptible	>8	non-susceptible	>64	susceptible	1	non-susceptible	76	susceptible	4
798	778	15-0096605-001-01	18241375	non-susceptible	16	non-susceptible	>32	susceptible	0.25	susceptible	8	susceptible	0.5	susceptible	0.03125	non-susceptible	4	susceptible	0.5	susceptible	32	non-susceptible	>8	non-susceptible	76	susceptible	4
799	779	15-0096522-001-01	18242227	non-susceptible	16	non-susceptible	>32	susceptible	0.25	non-susceptible	>16	susceptible	0.5	non-susceptible	>2	non-susceptible	>8	non-susceptible	>8	non-susceptible	>64	non-susceptible	>8	non-susceptible	76	susceptible	8
800	780	15-0096503-001-01	18243060	susceptible	8	non-susceptible	>32	non-susceptible	>8	non-susceptible	>16	susceptible	0.5	non-susceptible	>2	non-susceptible	>8	susceptible	0.5	susceptible	32	non-susceptible	>8	susceptible	4.75	susceptible	2
801	781	15-0096695-002-01	18249619	susceptible	8	non-susceptible	>32	susceptible	0.25	non-susceptible	>16	susceptible	0.5	susceptible	0.03125	non-susceptible	4	susceptible	0.5	susceptible	32	susceptible	1	susceptible	4.75	susceptible	2
802	782	15-0096697-002-01	18251866	non-susceptible	16	non-susceptible	>32	susceptible	1	non-susceptible	>16	susceptible	0.5	susceptible	0.25	non-susceptible	>8	susceptible	0.5	non-susceptible	>64	non-susceptible	>8	non-susceptible	76	non-susceptible	32
803	783	15-0097161-001-01	18251996	susceptible	4	non-susceptible	>32	susceptible	0.5	non-susceptible	>16	susceptible	1	susceptible	0.03125	non-susceptible	>8	non-susceptible	>8	susceptible	32	susceptible	1	susceptible	4.75	susceptible	8
804	784	15-0097183-001-01	18252345	susceptible	8	non-susceptible	>32	susceptible	0.25	non-susceptible	>16	susceptible	0.5	non-susceptible	>2	non-susceptible	>8	susceptible	0.5	non-susceptible	>64	non-susceptible	>8	non-susceptible	76	susceptible	8
805	785	15-0097183-002-01	18252471	susceptible	4	non-susceptible	>32	susceptible	0.25	non-susceptible	16	susceptible	0.5	susceptible	0.25	non-susceptible	8	susceptible	0.25	non-susceptible	>64	non-susceptible	>8	non-susceptible	76	susceptible	4
806	786	15-0097910-001-01	18266486	susceptible	2	susceptible	2	susceptible	0.5	susceptible	8	susceptible	0.5	susceptible	0.0625	non-susceptible	4	susceptible	0.5	non-susceptible	>64	non-susceptible	>8	non-susceptible	76	susceptible	2
807	787	15-0098082-001-01	18268314	susceptible	4	non-susceptible	>32	non-susceptible	>8	non-susceptible	>16	susceptible	0.5	non-susceptible	>2	non-susceptible	>8	susceptible	1	non-susceptible	>64	non-susceptible	>8	non-susceptible	76	susceptible	8
808	788	15-0098089-001-01	18268346	susceptible	4	non-susceptible	>32	non-susceptible	>8	non-susceptible	>16	susceptible	0.5	non-susceptible	1	non-susceptible	>8	non-susceptible	>8	non-susceptible	>64	non-susceptible	>8	non-susceptible	76	non-susceptible	64
809	789	15-0098182-001-01	18268367	susceptible	4	non-susceptible	>32	susceptible	0.5	non-susceptible	16	susceptible	0.5	non-susceptible	>2	non-susceptible	>8	non-susceptible	8	non-susceptible	>64	non-susceptible	>8	non-susceptible	76	susceptible	8
810	790	15-0099197-001-01	18266489	susceptible	8	non-susceptible	>32	non-susceptible	>8	non-susceptible	>16	susceptible	0.5	susceptible	0.03125	non-susceptible	4	non-susceptible	8	susceptible	32	non-susceptible	>8	susceptible	4.75	susceptible	2
811	791	15-0099135-001-01	18266518	susceptible	2	susceptible	2	susceptible	0.25	susceptible	8	susceptible	0.5	non-susceptible	>2	non-susceptible	>8	non-susceptible	>8	non-susceptible	>64	non-susceptible	>8	non-susceptible	76	susceptible	8
812	792	15-0099185-001-01	18411656	non-susceptible	16	non-susceptible	>32	non-susceptible	>8	non-susceptible	>16	susceptible	1	susceptible	0.03125	non-susceptible	4	non-susceptible	>8	susceptible	32	susceptible	1	susceptible	4.75	susceptible	16
813	793	15-0099410-001-01	18268415	susceptible	2	susceptible	2	susceptible	0.25	non-susceptible	16	susceptible	2	non-susceptible	>2	non-susceptible	>8	non-susceptible	>8	non-susceptible	>64	susceptible	1	non-susceptible	76	susceptible	4
814	794	15-0099430-001-01	18268495	susceptible	4	susceptible	4	susceptible	0.25	non-susceptible	16	susceptible	0.5	susceptible	0.03125	non-susceptible	4	susceptible	0.5	susceptible	32	susceptible	1	susceptible	4.75	susceptible	4
815	795	15-0099987-001-01	18280552	non-susceptible	16	non-susceptible	>32	susceptible	0.5	non-susceptible	>16	susceptible	1	susceptible	0.03125	non-susceptible	8	susceptible	0.25	non-susceptible	64	susceptible	1	susceptible	4.75	susceptible	8
816		15-0099987-001-01	18280553	susceptible	2	susceptible	4	susceptible	0.5	susceptible	8	susceptible	0.5	non-susceptible	1	non-susceptible	>8	non-susceptible	>8	non-susceptible	>64	susceptible	2	non-susceptible	76	susceptible	8
817	796	15-0100205-001-01	18284871	susceptible	4	non-susceptible	>32	non-susceptible	>8	non-susceptible	>16	susceptible	1	non-susceptible	0.5	non-susceptible	>8	susceptible	0.5	non-susceptible	>64	non-susceptible	>8	non-susceptible	76	susceptible	4
818	797	15-0100216-001-01	18285214	non-susceptible	16	non-susceptible	>32	susceptible	1	non-susceptible	>16	susceptible	1	susceptible	0.03125	non-susceptible	8	susceptible	0.5	susceptible	32	susceptible	1	susceptible	4.75	susceptible	4
819	798	15-0100232-001-01	18292174	susceptible	4	susceptible	2	susceptible	0.25	non-susceptible	16	susceptible	0.5	susceptible	0.03125	non-susceptible	4	susceptible	0.5	non-susceptible	64	susceptible	1	susceptible	4.75	susceptible	8
820	799	15-0100217-001-01	18293102	susceptible	4	susceptible	4	susceptible	0.5	non-susceptible	>16	susceptible	0.5	susceptible	0.03125	non-susceptible	4	susceptible	0.25	susceptible	32	non-susceptible	>8	susceptible	4.75	susceptible	4
821	800	15-0101692-001-01	18301910	susceptible	2	susceptible	2	susceptible	0.25	susceptible	8	susceptible	0.5	non-susceptible	>2	non-susceptible	8	susceptible	0.5	non-susceptible	>64	non-susceptible	>8	non-susceptible	76	susceptible	8
822	801	15-0101122-001-01	18301911	susceptible	8	non-susceptible	>32	susceptible	1	non-susceptible	16	susceptible	1	susceptible	0.25	non-susceptible	8	susceptible	2	susceptible	32	non-susceptible	>8	non-susceptible	76	susceptible	4
823	802	15-0101103-001-01	18301913	susceptible	2	susceptible	1	susceptible	0.125	susceptible	4	susceptible	0.5	susceptible	0.25	non-susceptible	4	susceptible	0.5	non-susceptible	>64	non-susceptible	>8	non-susceptible	76	susceptible	8
824	803	15-0101247-003-01	18327123	susceptible	8	non-susceptible	>32	non-susceptible	>8	non-susceptible	>16	susceptible	0.5	susceptible	0.03125	non-susceptible	>8	susceptible	0.5	non-susceptible	>64	non-susceptible	>8	non-susceptible	76	susceptible	8
825	804	15-0101236-001-01	18327138	non-susceptible	16	non-susceptible	>32	susceptible	0.5	non-susceptible	16	susceptible	0.5	susceptible	0.03125	non-susceptible	8	susceptible	0.5	susceptible	32	susceptible	1	susceptible	4.75	susceptible	8
826	805	15-0102458-001-01	18326785	susceptible	2	susceptible	2	susceptible	0.25	susceptible	8	susceptible	0.5	susceptible	0.0625	non-susceptible	4	non-susceptible	>8	non-susceptible	64	non-susceptible	>8	susceptible	4.75	non-susceptible	>64
827	806	15-0103651-001-01	18323652	susceptible	8	non-susceptible	>32	susceptible	0.25	susceptible	8	susceptible	0.5	susceptible	0.03125	non-susceptible	4	susceptible	1	non-susceptible	64	susceptible	1	susceptible	4.75	susceptible	16
828	807	15-0103643-001-01	18323653	susceptible	4	non-susceptible	>32	susceptible	0.25	non-susceptible	16	susceptible	0.5	susceptible	0.03125	non-susceptible	4	susceptible	0.5	susceptible	32	non-susceptible	>8	susceptible	4.75	susceptible	2
829	808	15-0103660-001-01	18323655	susceptible	8	non-susceptible	>32	susceptible	0.25	non-susceptible	16	susceptible	0.5	non-susceptible	>2	non-susceptible	8	susceptible	0.5	susceptible	32	susceptible	1	susceptible	4.75	susceptible	4
830	809	15-0103669-001-01	18323656	non-susceptible	16	non-susceptible	>32	susceptible	1	non-susceptible	16	susceptible	0.5	susceptible	0.03125	non-susceptible	8	susceptible	0.5	non-susceptible	64	susceptible	1	susceptible	4.75	susceptible	8
831		15-0103669-001-01	18323669	susceptible	2	susceptible	2	susceptible	0.25	susceptible	8	susceptible	0.5	non-susceptible	>2	non-susceptible	>8	susceptible	0.5	non-susceptible	>64	non-susceptible	>8	non-susceptible	76	susceptible	2
832	810	15-0103600-001-01	18323670	susceptible	4	non-susceptible	>32	susceptible	0.25	non-susceptible	16	susceptible	0.5	non-susceptible	>2	non-susceptible	>8	non-susceptible	8	non-susceptible	>64	non-susceptible	>8	non-susceptible	76	susceptible	4
833	811	15-0103771-001-01	18327111	susceptible	4	non-susceptible	>32	non-susceptible	>8	non-susceptible	>16	susceptible	1	non-susceptible	>2	non-susceptible	>8	susceptible	0.5	non-susceptible	64	susceptible	1	susceptible	4.75	susceptible	8
834	812	15-0103780-001-01	18327192	non-susceptible	16	non-susceptible	>32	non-susceptible	4	non-susceptible	16	susceptible	0.5	non-susceptible	>2	non-susceptible	>8	susceptible	0.5	non-susceptible	>64	non-susceptible	>8	non-susceptible	76	susceptible	4
835	813	15-0103769-001-01	18327212	susceptible	4	susceptible	4	susceptible	0.25	susceptible	8	susceptible	1	non-susceptible	>2	non-susceptible	4	susceptible	0.5	susceptible	32	non-susceptible	>8	susceptible	4.75	susceptible	4
836	814	15-0103762-001-01	18348128	susceptible	2	susceptible	2	susceptible	0.5	non-susceptible	16	susceptible	0.5	susceptible	0.03125	non-susceptible	>8	susceptible	0.5	susceptible	32	non-susceptible	>8	susceptible	4.75	susceptible	4
837	815	15-0104328-001-01	18335663	non-susceptible	32	non-susceptible	>32	non-susceptible	>8	non-susceptible	>16	susceptible	1	susceptible	0.03125	non-susceptible	4	susceptible	0.5	susceptible	32	susceptible	1	susceptible	4.75	susceptible	4
838	816	15-0104298-001-01	18335670	susceptible	4	susceptible	4	susceptible	0.25	susceptible	8	susceptible	0.5	susceptible	0.03125	non-susceptible	>8	non-susceptible	>8	non-susceptible	>64	non-susceptible	>8	non-susceptible	76	susceptible	16
839	817	15-0104327-001-01	18335671	non-susceptible	32	non-susceptible	>32	non-susceptible	>8	non-susceptible	>16	susceptible	0.5	susceptible	0.125	susceptible	2	susceptible	0.5	non-susceptible	>64	non-susceptible	>8	susceptible	4.75	susceptible	2
840	818	15-0104302-001-01	18335673	susceptible	2	susceptible	2	susceptible	0.25	non-susceptible	16	susceptible	0.5	non-susceptible	>2	non-susceptible	4	susceptible	0.5	non-susceptible	>64	non-susceptible	>8	non-susceptible	76	non-susceptible	32
841	819	15-0104319-001-01	18335674	susceptible	2	susceptible	4	susceptible	0.25	susceptible	8	susceptible	0.5	susceptible	0.03125	non-susceptible	8	susceptible	1	non-susceptible	64	non-susceptible	>8	susceptible	4.75	susceptible	4
842	820	15-0104386-001-01	18347349	susceptible	4	non-susceptible	>32	non-susceptible	>8	non-susceptible	>16	non-susceptible	>4	non-susceptible	>2	non-susceptible	>8	susceptible	0.5	susceptible	32	non-susceptible	>8	susceptible	4.75	susceptible	4
843	821	15-0104386-004-01	18347467	susceptible	2	susceptible	4	susceptible	0.25	non-susceptible	16	susceptible	0.5	susceptible	0.03125	non-susceptible	>8	susceptible	0.5	non-susceptible	>64	non-susceptible	>8	non-susceptible	76	susceptible	8
844	822	15-0104376-002-01	18347705	susceptible	2	susceptible	2	susceptible	0.25	susceptible	8	susceptible	0.5	non-susceptible	>2	non-susceptible	>8	non-susceptible	8	non-susceptible	>64	non-susceptible	>8	non-susceptible	76	susceptible	8
845	823	15-0106067-001-01	18356154	non-susceptible	32	non-susceptible	>32	non-susceptible	>8	non-susceptible	>16	susceptible	0.5	non-susceptible	>2	non-susceptible	>8	non-susceptible	>8	non-susceptible	>64	non-susceptible	>8	non-susceptible	76	susceptible	4
846	824	15-0105924-003-01	18356156	susceptible	4	non-susceptible	>32	susceptible	0.25	non-susceptible	16	susceptible	0.5	susceptible	0.03125	susceptible	2	susceptible	0.5	susceptible	32	non-susceptible	>8	susceptible	4.75	susceptible	4
847	825	15-0105461-001-01	18356157	susceptible	2	susceptible	2	susceptible	0.5	susceptible	8	susceptible	0.5	non-susceptible	>2	non-susceptible	>8	susceptible	0.5	non-susceptible	>64	susceptible	2	non-susceptible	76	susceptible	8
848	826	15-0105451-001-01	18356158	susceptible	8	non-susceptible	>32	non-susceptible	>8	non-susceptible	>16	susceptible	0.5	non-susceptible	>2	non-susceptible	>8	susceptible	0.5	non-susceptible	>64	susceptible	2	non-susceptible	76	susceptible	8
849	827	15-0105464-001-01	18356161	non-susceptible	16	non-susceptible	>32	susceptible	0.25	non-susceptible	16	susceptible	0.5	susceptible	0.25	non-susceptible	>8	non-susceptible	>8	non-susceptible	>64	susceptible	1	non-susceptible	76	susceptible	4
850	828	15-0105489-001-01	18356162	susceptible	4	non-susceptible	>32	susceptible	0.25	susceptible	8	susceptible	0.5	non-susceptible	>2	non-susceptible	>8	susceptible	2	non-susceptible	>64	susceptible	1	non-susceptible	76	susceptible	8
851	829	15-0105467-001-01	18424172	susceptible	4	non-susceptible	>32	non-susceptible	>8	non-susceptible	>16	susceptible	0.5	non-susceptible	>2	non-susceptible	>8	non-susceptible	>8	non-susceptible	>64	susceptible	0.5	non-susceptible	76	non-susceptible	32
852	830	15-0105547-001-01	18376828	susceptible	4	susceptible	4	susceptible	0.25	non-susceptible	>16	susceptible	0.5	non-susceptible	>2	non-susceptible	4	susceptible	1	susceptible	32	non-susceptible	>8	susceptible	4.75	susceptible	2
853	831	15-0105587-001-01	18376839	non-susceptible	16	non-susceptible	>32	susceptible	1	non-susceptible	16	susceptible	1	non-susceptible	>2	non-susceptible	>8	non-susceptible	>8	non-susceptible	>64	susceptible	1	susceptible	4.75	susceptible	4
854	832	15-0105519-001-01	18378377	non-susceptible	16	non-susceptible	>32	susceptible	1	non-susceptible	>16	susceptible	0.5	susceptible	0.03125	non-susceptible	4	susceptible	1	non-susceptible	>64	susceptible	1	non-susceptible	76	susceptible	4
855	833	15-0107682-001-01	18424711	non-susceptible	16	non-susceptible	>32	non-susceptible	>8	non-susceptible	>16	susceptible	0.5	susceptible	0.25	non-susceptible	>8	susceptible	0.5	non-susceptible	64	non-susceptible	>8	susceptible	4.75	susceptible	4
856	834	15-0107711-001-01	18424769	non-susceptible	16	non-susceptible	>32	susceptible	0.5	non-susceptible	16	susceptible	0.5	non-susceptible	>2	non-susceptible	>8	susceptible	0.5	non-susceptible	>64	non-susceptible	>8	non-susceptible	76	susceptible	2
857	835	15-0107761-001-01	18408172	susceptible	2	susceptible	4	susceptible	0.25	non-susceptible	16	susceptible	0.5	susceptible	0.03125	non-susceptible	>8	susceptible	0.5	non-susceptible	>64	non-susceptible	>8	non-susceptible	76	susceptible	8
858	836	15-0107794-002-01	18408285	non-susceptible	32	non-susceptible	>32	non-susceptible	>8	non-susceptible	>16	susceptible	0.5	susceptible	0.25	non-susceptible	4	susceptible	0.5	susceptible	32	susceptible	1	non-susceptible	76	susceptible	4
859	837	15-0107798-001-01	18408347	susceptible	8	non-susceptible	>32	non-susceptible	>8	non-susceptible	>16	susceptible	0.5	susceptible	0.25	non-susceptible	8	susceptible	0.5	non-susceptible	>64	non-susceptible	>8	non-susceptible	76	susceptible	8
860	838	15-0107965-001-01	18408371	susceptible	4	susceptible	4	susceptible	0.5	non-susceptible	>16	susceptible	2	susceptible	0.03125	non-susceptible	8	susceptible	0.5	susceptible	32	susceptible	1	susceptible	4.75	susceptible	16
861	839	15-0108030-001-01	18408386	susceptible	2	susceptible	4	susceptible	0.25	non-susceptible	16	susceptible	0.5	susceptible	0.03125	non-susceptible	8	susceptible	0.5	non-susceptible	>64	non-susceptible	>8	non-susceptible	76	susceptible	8
862	840	15-0108472-001-01	18408408	susceptible	4	non-susceptible	>32	susceptible	0.25	non-susceptible	16	susceptible	0.5	susceptible	0.03125	non-susceptible	8	susceptible	0.5	non-susceptible	64	non-susceptible	>8	susceptible	4.75	susceptible	8
863	841	15-0108035-001-01	18425799	susceptible	2	susceptible	2	susceptible	0.25	non-susceptible	16	susceptible	1	susceptible	0.03125	non-susceptible	>8	non-susceptible	8	non-susceptible	>64	susceptible	2	non-susceptible	76	susceptible	4
864	842	15-0107763-001-01	18425833	non-susceptible	16	non-susceptible	>32	susceptible	0.5	non-susceptible	>16	susceptible	1	non-susceptible	>2	non-susceptible	>8	susceptible	0.25	non-susceptible	>64	susceptible	2	non-susceptible	76	susceptible	4
865	843	15-0107768-001-01	18425888	susceptible	8	non-susceptible	>32	susceptible	0.5	non-susceptible	>16	susceptible	1	susceptible	0.03125	non-susceptible	8	susceptible	0.5	susceptible	32	susceptible	1	susceptible	4.75	susceptible	8
866	844	15-0107782-001-01	18444425	susceptible	8	non-susceptible	>32	susceptible	0.5	non-susceptible	>16	susceptible	0.5	susceptible	0.03125	non-susceptible	4	susceptible	0.25	non-susceptible	>64	non-susceptible	>8	susceptible	4.75	susceptible	4
867	845	15-0108951-001-01	18424708	susceptible	2	susceptible	2	susceptible	0.5	non-susceptible	16	susceptible	0.5	non-susceptible	>2	non-susceptible	4	susceptible	0.5	non-susceptible	>64	non-susceptible	>8	non-susceptible	76	non-susceptible	32
868	846	15-0108938-001-01	18424770	non-susceptible	16	non-susceptible	>32	susceptible	0.5	susceptible	8	susceptible	0.5	susceptible	0.03125	non-susceptible	8	susceptible	0.5	susceptible	32	susceptible	1	susceptible	4.75	susceptible	4
869	847	15-0109377-001-01	18425821	susceptible	8	non-susceptible	>32	susceptible	0.25	non-susceptible	>16	susceptible	1	susceptible	0.03125	non-susceptible	4	susceptible	0.5	non-susceptible	>64	non-susceptible	>8	non-susceptible	76	susceptible	4
870	848	15-0109091-001-01	18425824	non-susceptible	16	non-susceptible	>32	non-susceptible	4	non-susceptible	>16	susceptible	1	susceptible	0.03125	non-susceptible	4	susceptible	0.5	susceptible	32	susceptible	2	susceptible	4.75	susceptible	8
871	849	15-0111029-001-01	18425809	susceptible	8	non-susceptible	>32	susceptible	0.5	non-susceptible	>16	susceptible	1	non-susceptible	>2	non-susceptible	>8	susceptible	0.5	non-susceptible	>64	non-susceptible	>8	non-susceptible	76	susceptible	4
872	850	15-0110713-001-01	18425818	susceptible	8	non-susceptible	>32	susceptible	0.5	non-susceptible	>16	susceptible	1	non-susceptible	>2	non-susceptible	4	susceptible	0.25	susceptible	32	non-susceptible	>8	susceptible	4.75	susceptible	2
873	851	15-0111823-001-01	18440878	non-susceptible	32	susceptible	8	susceptible	0.5	non-susceptible	>16	non-susceptible	4	non-susceptible	>2	non-susceptible	>8	susceptible	0.25	non-susceptible	>64	non-susceptible	>8	non-susceptible	76	susceptible	4
874	852	15-0111822-001-01	18440950	non-susceptible	16	non-susceptible	>32	susceptible	1	non-susceptible	16	susceptible	0.5	non-susceptible	>2	non-susceptible	8	susceptible	0.25	non-susceptible	>64	susceptible	1	susceptible	4.75	susceptible	8
875	853	15-0111810-001-01	18440963	susceptible	8	non-susceptible	>32	non-susceptible	>8	non-susceptible	>16	susceptible	0.5	susceptible	0.25	non-susceptible	4	susceptible	0.5	susceptible	32	susceptible	1	non-susceptible	76	susceptible	8
876	854	15-0111831-001-01	18440964	susceptible	8	non-susceptible	>32	susceptible	0.25	non-susceptible	>16	susceptible	0.5	non-susceptible	>2	non-susceptible	>8	non-susceptible	8	non-susceptible	>64	non-susceptible	>8	non-susceptible	76	susceptible	4
877	855	15-0111815-001-01	18444426	non-susceptible	16	non-susceptible	>32	susceptible	1	non-susceptible	16	susceptible	0.5	susceptible	0.03125	non-susceptible	4	non-susceptible	>8	non-susceptible	>64	non-susceptible	>8	non-susceptible	76	non-susceptible	32
878	856	15-0111824-001-01	18444433	non-susceptible	32	non-susceptible	>32	susceptible	2	non-susceptible	>16	susceptible	0.5	susceptible	0.03125	non-susceptible	4	susceptible	0.5	susceptible	32	susceptible	1	susceptible	4.75	susceptible	8
879	857	15-0111898-001-01	18444458	susceptible	8	non-susceptible	>32	susceptible	0.5	non-susceptible	>16	susceptible	1	susceptible	0.03125	non-susceptible	>8	susceptible	0.5	susceptible	32	non-susceptible	>8	susceptible	4.75	susceptible	8
880	858	15-0114023-001-01	18449538	susceptible	8	susceptible	2	susceptible	0.5	susceptible	8	susceptible	0.5	susceptible	0.03125	non-susceptible	4	susceptible	0.5	susceptible	32	susceptible	1	susceptible	4.75	susceptible	4
881	859	15-0113090-002-01	18468078	susceptible	4	non-susceptible	>32	non-susceptible	>8	non-susceptible	>16	susceptible	0.5	susceptible	0.03125	non-susceptible	8	susceptible	0.5	non-susceptible	64	susceptible	1	susceptible	4.75	susceptible	8
882	860	15-0113524-001-01	18472823	non-susceptible	16	non-susceptible	>32	susceptible	0.5	non-susceptible	16	susceptible	0.5	susceptible	0.03125	non-susceptible	4	susceptible	0.25	susceptible	32	susceptible	1	susceptible	9.5	non-susceptible	>64
883	861	15-0113573-001-01	18472834	susceptible	8	non-susceptible	>32	non-susceptible	>8	non-susceptible	>16	susceptible	0.5	susceptible	0.03125	susceptible	2	susceptible	0.5	non-susceptible	64	susceptible	1	susceptible	4.75	non-susceptible	32
884	862	15-0114708-001-01	18491789	non-susceptible	16	non-susceptible	>32	non-susceptible	>8	non-susceptible	>16	susceptible	0.5	susceptible	0.03125	non-susceptible	4	susceptible	1	susceptible	32	non-susceptible	>8	non-susceptible	76	susceptible	4
885	863	15-0114744-001-01	18491796	susceptible	8	non-susceptible	>32	non-susceptible	>8	non-susceptible	>16	susceptible	0.5	non-susceptible	>2	non-susceptible	>8	non-susceptible	>8	susceptible	32	non-susceptible	>8	susceptible	4.75	susceptible	4
886	864	15-0114715-001-01	18492267	susceptible	2	susceptible	2	susceptible	0.25	susceptible	8	susceptible	0.5	susceptible	0.25	non-susceptible	>8	susceptible	0.5	non-susceptible	64	non-susceptible	>8	susceptible	4.75	susceptible	8
887	865	15-0114675-001-01	18492268	susceptible	2	susceptible	2	susceptible	0.5	non-susceptible	16	susceptible	0.5	non-susceptible	>2	non-susceptible	>8	non-susceptible	>8	non-susceptible	>64	non-susceptible	>8	non-susceptible	76	susceptible	2
888	866	15-0114713-001-01	18492269	non-susceptible	16	non-susceptible	>32	susceptible	0.5	non-susceptible	16	susceptible	0.5	susceptible	0.03125	non-susceptible	4	susceptible	1	susceptible	32	susceptible	1	susceptible	4.75	susceptible	8
889	867	15-0114785-001-01	18489968	susceptible	8	non-susceptible	>32	susceptible	0.25	non-susceptible	>16	susceptible	0.5	susceptible	0.25	non-susceptible	4	susceptible	0.5	susceptible	32	non-susceptible	>8	susceptible	4.75	susceptible	4
890	868	15-0115717-001-01	18489389	susceptible	8	non-susceptible	>32	susceptible	0.5	non-susceptible	>16	susceptible	0.5	susceptible	0.03125	non-susceptible	>8	non-susceptible	>8	non-susceptible	>64	susceptible	1	non-susceptible	76	susceptible	2
891	869	15-0114852-001-01	18489915	susceptible	8	non-susceptible	>32	susceptible	0.5	non-susceptible	16	susceptible	0.5	susceptible	0.03125	non-susceptible	4	susceptible	0.5	non-susceptible	64	susceptible	1	susceptible	4.75	susceptible	8
892	870	15-0116413-001-01	18489759	non-susceptible	16	non-susceptible	>32	non-susceptible	>8	non-susceptible	>16	susceptible	1	susceptible	0.03125	non-susceptible	4	susceptible	0.25	susceptible	32	susceptible	2	susceptible	4.75	susceptible	4
893	871	15-0116428-001-01	18491803	susceptible	4	non-susceptible	>32	susceptible	0.5	non-susceptible	16	susceptible	0.5	susceptible	0.03125	non-susceptible	8	susceptible	1	non-susceptible	>64	non-susceptible	>8	non-susceptible	76	susceptible	16
894	872	15-0116395-001-01	18491805	non-susceptible	16	non-susceptible	>32	susceptible	1	non-susceptible	16	susceptible	0.5	susceptible	0.03125	non-susceptible	8	susceptible	0.5	susceptible	32	susceptible	2	non-susceptible	76	susceptible	8
895	873	15-0116405-001-01	18491821	susceptible	8	non-susceptible	>32	non-susceptible	>8	non-susceptible	>16	non-susceptible	>4	susceptible	0.0625	non-susceptible	8	susceptible	0.25	susceptible	32	susceptible	2	susceptible	4.75	non-susceptible	32
896	874	15-0116443-001-01	18491828	susceptible	2	susceptible	2	susceptible	0.25	susceptible	8	susceptible	0.5	non-susceptible	>2	non-susceptible	8	susceptible	0.5	non-susceptible	>64	non-susceptible	>8	susceptible	4.75	susceptible	4
897	875	15-0116434-001-01	18491862	susceptible	2	susceptible	2	susceptible	1	susceptible	8	susceptible	0.5	non-susceptible	>2	non-susceptible	8	susceptible	0.25	non-susceptible	>64	non-susceptible	>8	non-susceptible	76	susceptible	4
898	876	15-0116617-001-01	18490021	susceptible	8	non-susceptible	>32	non-susceptible	>8	non-susceptible	>16	susceptible	1	non-susceptible	>2	non-susceptible	8	susceptible	0.5	non-susceptible	>64	non-susceptible	>8	susceptible	9.5	susceptible	4
899	877	15-0116628-001-01	18490030	susceptible	4	non-susceptible	>32	susceptible	0.25	susceptible	8	susceptible	0.5	susceptible	0.03125	non-susceptible	8	susceptible	0.5	susceptible	32	susceptible	2	susceptible	4.75	susceptible	8
900	878	15-0116651-001-01	18490032	susceptible	8	non-susceptible	>32	susceptible	0.25	non-susceptible	16	susceptible	1	non-susceptible	>2	non-susceptible	>8	non-susceptible	>8	non-susceptible	>64	non-susceptible	>8	non-susceptible	76	non-susceptible	64
901	879	15-0116661-001-01	18490040	non-susceptible	16	non-susceptible	>32	susceptible	0.5	non-susceptible	>16	susceptible	1	susceptible	0.03125	non-susceptible	8	susceptible	0.25	susceptible	32	susceptible	1	non-susceptible	76	susceptible	4
902	880	15-0116686-003-01	18490049	non-susceptible	16	non-susceptible	>32	susceptible	0.5	susceptible	8	susceptible	2	susceptible	0.03125	non-susceptible	>8	non-susceptible	>8	non-susceptible	>64	non-susceptible	>8	non-susceptible	76	susceptible	2
903	881	15-0117119-001-01	18506253	susceptible	2	susceptible	2	susceptible	0.5	susceptible	8	susceptible	0.5	susceptible	0.03125	non-susceptible	4	susceptible	0.5	susceptible	32	non-susceptible	>8	non-susceptible	76	susceptible	4
904	882	15-0117093-001-01	18506268	susceptible	8	non-susceptible	>32	susceptible	0.25	non-susceptible	>16	susceptible	0.5	susceptible	0.03125	non-susceptible	>8	non-susceptible	>8	non-susceptible	>64	non-susceptible	>8	non-susceptible	76	non-susceptible	64
905	883	15-0118457-001-01	18528985	susceptible	8	non-susceptible	>32	susceptible	0.5	non-susceptible	>16	susceptible	0.5	susceptible	0.03125	non-susceptible	4	susceptible	0.5	susceptible	32	susceptible	1	susceptible	4.75	susceptible	4
906	884	15-0118488-001-01	18528991	non-susceptible	16	non-susceptible	>32	susceptible	1	non-susceptible	>16	susceptible	0.5	susceptible	0.03125	susceptible	2	susceptible	0.5	non-susceptible	64	susceptible	1	non-susceptible	76	susceptible	4
907	885	15-0118458-002-01	18528995	susceptible	4	susceptible	2	susceptible	0.25	susceptible	8	susceptible	0.5	non-susceptible	>2	non-susceptible	4	susceptible	1	susceptible	32	non-susceptible	>8	susceptible	4.75	susceptible	4
908	886	15-0118443-001-01	18529054	susceptible	8	non-susceptible	>32	susceptible	0.25	susceptible	8	susceptible	0.5	non-susceptible	>2	non-susceptible	>8	susceptible	0.5	non-susceptible	>64	non-susceptible	>8	non-susceptible	76	susceptible	4
909	887	15-0118462-001-01	18529112	non-susceptible	16	non-susceptible	>32	non-susceptible	>8	non-susceptible	>16	susceptible	0.5	susceptible	0.125	non-susceptible	4	susceptible	1	non-susceptible	>64	non-susceptible	>8	susceptible	4.75	susceptible	2
910	888	15-0118492-002-01	18529115	susceptible	4	susceptible	4	susceptible	0.5	susceptible	8	susceptible	0.5	susceptible	0.03125	non-susceptible	8	susceptible	0.5	non-susceptible	>64	non-susceptible	>8	susceptible	4.75	susceptible	4
911	889	15-0118492-001-01	18529118	susceptible	8	non-susceptible	>32	susceptible	0.5	non-susceptible	>16	susceptible	0.5	susceptible	0.03125	non-susceptible	4	susceptible	0.5	susceptible	32	non-susceptible	>8	susceptible	4.75	susceptible	4
912	890	15-0118464-001-01	18529348	susceptible	4	susceptible	4	susceptible	0.25	susceptible	8	susceptible	0.5	susceptible	0.03125	non-susceptible	8	susceptible	0.5	non-susceptible	64	susceptible	1	susceptible	4.75	susceptible	8
913	891	15-0118592-001-01	18530329	susceptible	4	non-susceptible	>32	susceptible	0.25	non-susceptible	>16	susceptible	0.5	susceptible	0.03125	non-susceptible	4	susceptible	1	non-susceptible	64	susceptible	1	susceptible	4.75	susceptible	4
914	892	15-0118611-002-01	18531061	susceptible	2	susceptible	2	susceptible	0.25	non-susceptible	16	susceptible	0.5	susceptible	0.03125	non-susceptible	8	susceptible	1	non-susceptible	>64	non-susceptible	>8	susceptible	4.75	susceptible	8
915	893	15-0120238-001-01	18528957	susceptible	8	non-susceptible	>32	non-susceptible	>8	non-susceptible	>16	susceptible	0.5	susceptible	0.03125	non-susceptible	8	susceptible	0.5	susceptible	32	susceptible	1	susceptible	4.75	susceptible	8
916	894	15-0119925-001-01	18528958	non-susceptible	16	non-susceptible	>32	susceptible	0.5	non-susceptible	16	susceptible	0.5	susceptible	0.03125	non-susceptible	8	susceptible	0.5	susceptible	32	susceptible	1	susceptible	4.75	susceptible	8
917	895	15-0119940-001-01	18528979	susceptible	2	susceptible	2	susceptible	0.25	non-susceptible	16	susceptible	0.5	susceptible	0.03125	non-susceptible	8	susceptible	0.5	susceptible	32	susceptible	1	susceptible	4.75	susceptible	8
918	896	15-0121151-002-01	18528964	susceptible	4	susceptible	4	susceptible	0.5	non-susceptible	16	susceptible	0.5	susceptible	0.03125	non-susceptible	4	susceptible	0.5	susceptible	32	susceptible	1	susceptible	4.75	susceptible	8
919	897	15-0121195-001-01	18528967	susceptible	4	susceptible	4	susceptible	0.25	susceptible	8	susceptible	0.5	non-susceptible	>2	non-susceptible	4	susceptible	0.5	non-susceptible	>64	non-susceptible	>8	non-susceptible	76	susceptible	2
920	898	15-0121303-001-01	18529354	non-susceptible	16	non-susceptible	>32	susceptible	0.5	non-susceptible	16	susceptible	0.5	susceptible	0.03125	non-susceptible	8	susceptible	0.5	susceptible	32	non-susceptible	>8	susceptible	4.75	susceptible	8
921	899	15-0121301-001-01	18530341	susceptible	8	non-susceptible	>32	susceptible	1	non-susceptible	>16	susceptible	0.5	non-susceptible	>2	non-susceptible	>8	non-susceptible	>8	non-susceptible	>64	non-susceptible	>8	non-susceptible	76	non-susceptible	>64
922	900	15-0121825-001-01	18541973	non-susceptible	32	non-susceptible	>32	susceptible	2	non-susceptible	>16	susceptible	0.5	susceptible	0.03125	non-susceptible	4	susceptible	0.5	susceptible	32	susceptible	1	susceptible	4.75	susceptible	8
923	901	15-0121819-001-01	18541974	non-susceptible	16	non-susceptible	>32	non-susceptible	>8	non-susceptible	>16	susceptible	0.5	susceptible	0.03125	non-susceptible	8	susceptible	0.5	non-susceptible	64	susceptible	2	susceptible	4.75	susceptible	8
924	902	15-0123157-001-01	18559727	susceptible	8	non-susceptible	>32	non-susceptible	>8	non-susceptible	>16	susceptible	0.5	susceptible	0.03125	non-susceptible	8	susceptible	0.5	non-susceptible	64	susceptible	1	susceptible	4.75	non-susceptible	32
925	903	15-0123414-001-01	18559729	susceptible	8	non-susceptible	>32	non-susceptible	>8	non-susceptible	>16	susceptible	0.5	susceptible	0.03125	non-susceptible	8	susceptible	0.5	non-susceptible	>64	non-susceptible	>8	non-susceptible	76	susceptible	16
926	904	15-0126115-001-01	18589943	non-susceptible	32	non-susceptible	>32	non-susceptible	>8	non-susceptible	>16	susceptible	0.5	non-susceptible	>2	non-susceptible	8	susceptible	0.5	non-susceptible	>64	susceptible	2	non-susceptible	76	susceptible	8
927	905	15-0128036-001-01	18598926	susceptible	4	non-susceptible	>32	susceptible	0.5	non-susceptible	>16	susceptible	0.5	non-susceptible	>2	non-susceptible	>8	susceptible	1	susceptible	32	non-susceptible	>8	susceptible	4.75	susceptible	8
928	906	15-0128242-001-01	18601628	susceptible	4	susceptible	2	susceptible	0.25	susceptible	8	susceptible	0.5	non-susceptible	>2	non-susceptible	4	susceptible	1	susceptible	32	non-susceptible	>8	susceptible	4.75	susceptible	4
929	907	15-0128198-001-01	18601649	non-susceptible	16	non-susceptible	>32	non-susceptible	>8	non-susceptible	>16	susceptible	0.5	susceptible	0.03125	non-susceptible	4	susceptible	1	susceptible	32	non-susceptible	>8	non-susceptible	76	susceptible	16
930	908	15-0128197-001-01	18601725	susceptible	8	non-susceptible	>32	susceptible	0.5	non-susceptible	>16	susceptible	0.5	non-susceptible	>2	susceptible	2	susceptible	0.25	susceptible	32	non-susceptible	>8	susceptible	4.75	susceptible	4
931	909	15-0129025-001-01	18617910	susceptible	8	non-susceptible	>32	susceptible	0.25	non-susceptible	16	susceptible	0.5	susceptible	0.03125	non-susceptible	4	susceptible	0.5	susceptible	32	susceptible	2	susceptible	4.75	susceptible	8
932	910	15-0131310-001-01	18626065	susceptible	2	susceptible	2	susceptible	0.25	non-susceptible	16	susceptible	1	susceptible	0.03125	non-susceptible	>8	susceptible	0.5	non-susceptible	>64	susceptible	1	non-susceptible	76	susceptible	4
933	911	15-0131706-001-01	18655438	susceptible	4	susceptible	8	susceptible	0.25	susceptible	8	susceptible	0.5	susceptible	0.03125	non-susceptible	4	non-susceptible	8	susceptible	32	susceptible	1	susceptible	4.75	susceptible	2
934	912	15-0131807-001-01	18655536	susceptible	2	susceptible	1	susceptible	0.125	susceptible	4	susceptible	0.5	non-susceptible	>2	non-susceptible	8	susceptible	0.5	non-susceptible	>64	susceptible	1	susceptible	4.75	susceptible	8
935	913	15-0131795-001-01	18655537	susceptible	2	susceptible	2	susceptible	0.25	susceptible	4	susceptible	0.5	susceptible	0.25	non-susceptible	>8	susceptible	0.5	non-susceptible	>64	non-susceptible	>8	non-susceptible	76	susceptible	2
936	914	15-0131707-002-01	18655670	susceptible	2	non-susceptible	16	susceptible	0.125	susceptible	2	susceptible	1	susceptible	0.03125	non-susceptible	4	susceptible	0.5	susceptible	32	susceptible	1	susceptible	4.75	susceptible	2
937	915	15-0131706-002-01	18669568	susceptible	2	susceptible	2	susceptible	0.25	non-susceptible	16	susceptible	1	susceptible	0.03125	non-susceptible	4	susceptible	0.5	susceptible	32	susceptible	1	susceptible	4.75	susceptible	4
938	916	15-0131707-001-01	18669573	susceptible	2	susceptible	2	susceptible	0.25	susceptible	8	susceptible	0.5	susceptible	0.03125	non-susceptible	>8	susceptible	0.5	non-susceptible	64	non-susceptible	>8	non-susceptible	76	susceptible	4
939	917	15-0131785-001-01	18656265	susceptible	4	non-susceptible	>32	susceptible	0.25	non-susceptible	16	susceptible	0.5	non-susceptible	>2	non-susceptible	8	susceptible	0.5	non-susceptible	>64	non-susceptible	>8	non-susceptible	76	susceptible	8
940	918	15-0131785-002-01	18656267	susceptible	4	non-susceptible	>32	susceptible	0.25	non-susceptible	>16	susceptible	0.5	susceptible	0.03125	non-susceptible	>8	susceptible	0.5	susceptible	32	susceptible	2	susceptible	4.75	susceptible	8
941	919	15-0133708-001-01	18669574	susceptible	4	non-susceptible	>32	non-susceptible	>8	non-susceptible	>16	susceptible	0.5	non-susceptible	>2	non-susceptible	>8	susceptible	1	non-susceptible	>64	susceptible	4	non-susceptible	76	susceptible	16
942	920	15-0133811-001-01	18677017	susceptible	4	susceptible	4	susceptible	0.25	non-susceptible	>16	susceptible	0.5	susceptible	0.25	non-susceptible	8	susceptible	0.5	non-susceptible	>64	susceptible	0.5	susceptible	9.5	non-susceptible	64
943	921	15-0133818-002-01	18677053	susceptible	4	susceptible	4	susceptible	0.25	non-susceptible	>16	susceptible	0.5	susceptible	0.03125	non-susceptible	4	susceptible	0.25	susceptible	32	susceptible	1	susceptible	4.75	susceptible	8
944	922	15-0134792-001-01	18692175	susceptible	4	non-susceptible	>32	susceptible	0.5	non-susceptible	>16	susceptible	0.5	non-susceptible	>2	non-susceptible	8	susceptible	0.5	non-susceptible	>64	susceptible	1	non-susceptible	76	susceptible	8
945	923	15-0134810-001-01	18703144	susceptible	8	non-susceptible	>32	susceptible	0.5	non-susceptible	16	susceptible	0.5	susceptible	0.03125	non-susceptible	8	susceptible	0.5	susceptible	32	susceptible	1	susceptible	4.75	susceptible	8
946	924	15-0136601-001-01	18733549	susceptible	4	susceptible	2	susceptible	0.25	susceptible	8	susceptible	2	susceptible	0.03125	non-susceptible	4	susceptible	0.5	susceptible	32	non-susceptible	>8	susceptible	4.75	susceptible	2
947	925	15-0136594-001-01	18733552	susceptible	4	susceptible	4	susceptible	0.25	non-susceptible	16	susceptible	0.5	non-susceptible	>2	non-susceptible	>8	non-susceptible	>8	non-susceptible	>64	non-susceptible	>8	non-susceptible	76	susceptible	4
948	926	15-0138084-001-01	18748427	susceptible	2	susceptible	1	susceptible	0.5	susceptible	8	susceptible	0.5	susceptible	0.03125	non-susceptible	8	susceptible	0.5	susceptible	32	non-susceptible	>8	susceptible	4.75	susceptible	4
949	927	15-0138103-001-01	18748428	susceptible	4	non-susceptible	>32	susceptible	0.25	non-susceptible	>16	susceptible	0.5	susceptible	0.0625	non-susceptible	>8	susceptible	1	susceptible	32	non-susceptible	>8	susceptible	9.5	susceptible	8
950	928	15-0138109-001-01	18748480	non-susceptible	16	non-susceptible	>32	susceptible	0.5	non-susceptible	16	susceptible	0.5	non-susceptible	>2	non-susceptible	>8	susceptible	0.25	non-susceptible	>64	non-susceptible	>8	susceptible	4.75	susceptible	4
951	929	15-0138090-001-01	18748663	susceptible	2	susceptible	2	susceptible	0.5	susceptible	4	susceptible	0.5	susceptible	0.03125	non-susceptible	8	susceptible	0.25	susceptible	32	susceptible	1	susceptible	4.75	susceptible	4
952		15-0138090-001-01	18748674	susceptible	2	susceptible	2	susceptible	0.25	susceptible	8	susceptible	0.5	susceptible	0.03125	non-susceptible	8	susceptible	0.25	non-susceptible	64	susceptible	1	susceptible	4.75	susceptible	4
953	930	15-0139897-001-01	18748403	non-susceptible	32	non-susceptible	>32	non-susceptible	>8	non-susceptible	>16	susceptible	0.5	non-susceptible	>2	non-susceptible	>8	non-susceptible	>8	non-susceptible	>64	non-susceptible	>8	non-susceptible	76	non-susceptible	>64
954	931	15-0139898-003-01	18757138	susceptible	8	non-susceptible	>32	susceptible	0.25	susceptible	8	susceptible	0.5	non-susceptible	>2	non-susceptible	>8	susceptible	0.5	non-susceptible	>64	susceptible	2	non-susceptible	76	susceptible	4
955	932	15-0139893-001-01	18757141	susceptible	8	non-susceptible	>32	susceptible	0.25	non-susceptible	16	susceptible	0.5	susceptible	0.125	non-susceptible	>8	susceptible	1	non-susceptible	>64	non-susceptible	>8	non-susceptible	76	susceptible	4
956		15-0139893-001-01	18757142	susceptible	2	non-susceptible	32	susceptible	0.25	susceptible	4	susceptible	0.5	non-susceptible	>2	non-susceptible	>8	non-susceptible	8	non-susceptible	>64	non-susceptible	>8	non-susceptible	76	susceptible	4
957	933	15-0140097-001-01	18751819	susceptible	4	susceptible	4	susceptible	0.25	non-susceptible	16	susceptible	2	non-susceptible	>2	non-susceptible	>8	non-susceptible	>8	non-susceptible	>64	susceptible	1	non-susceptible	76	susceptible	4
958		15-0140097-001-01	18764856	susceptible	8	non-susceptible	>32	susceptible	0.25	non-susceptible	16	susceptible	1	susceptible	0.03125	non-susceptible	4	susceptible	0.5	susceptible	32	non-susceptible	>8	susceptible	19	susceptible	4
959	934	15-0140108-001-01	18751933	susceptible	2	susceptible	2	susceptible	0.25	susceptible	8	susceptible	1	susceptible	0.03125	non-susceptible	8	susceptible	0.5	non-susceptible	>64	non-susceptible	>8	non-susceptible	76	susceptible	4
960	935	15-0140073-001-01	18751935	non-susceptible	32	non-susceptible	>32	non-susceptible	>8	non-susceptible	>16	susceptible	0.5	susceptible	0.25	non-susceptible	>8	non-susceptible	>8	non-susceptible	>64	non-susceptible	>8	non-susceptible	76	susceptible	8
961	936	15-0140762-001-01	18757143	susceptible	8	non-susceptible	>32	non-susceptible	>8	non-susceptible	>16	susceptible	0.5	non-susceptible	>2	non-susceptible	>8	non-susceptible	>8	non-susceptible	>64	non-susceptible	>8	non-susceptible	76	susceptible	8
962	937	15-0140760-001-01	18757144	non-susceptible	>32	non-susceptible	>32	non-susceptible	4	non-susceptible	>16	susceptible	0.5	non-susceptible	>2	non-susceptible	4	susceptible	1	non-susceptible	>64	non-susceptible	>8	susceptible	4.75	susceptible	2
963	938	15-0140853-001-01	18764888	non-susceptible	16	non-susceptible	>32	non-susceptible	>8	non-susceptible	>16	susceptible	0.5	non-susceptible	>2	non-susceptible	>8	susceptible	0.5	non-susceptible	>64	non-susceptible	>8	non-susceptible	76	non-susceptible	32
964	939	15-0141722-001-01	18778717	non-susceptible	32	non-susceptible	>32	susceptible	2	non-susceptible	>16	susceptible	0.5	susceptible	0.03125	non-susceptible	8	susceptible	1	non-susceptible	64	susceptible	1	susceptible	4.75	susceptible	8
965	940	15-0141595-001-01	18778719	susceptible	2	susceptible	2	susceptible	0.25	susceptible	8	susceptible	0.5	non-susceptible	0.5	non-susceptible	8	non-susceptible	>8	susceptible	32	susceptible	1	susceptible	4.75	susceptible	4
966	941	15-0141744-001-01	18778721	susceptible	8	non-susceptible	>32	non-susceptible	>8	non-susceptible	>16	susceptible	0.5	susceptible	0.03125	non-susceptible	4	susceptible	1	non-susceptible	64	non-susceptible	>8	non-susceptible	76	susceptible	8
967	942	15-0141913-002-01	18784425	susceptible	4	susceptible	4	susceptible	0.25	non-susceptible	16	susceptible	0.5	susceptible	0.03125	non-susceptible	>8	susceptible	0.25	non-susceptible	>64	susceptible	2	susceptible	4.75	susceptible	8
968	943	15-0143445-001-01	18810423	susceptible	8	non-susceptible	>32	susceptible	0.5	non-susceptible	>16	susceptible	0.5	susceptible	0.03125	non-susceptible	>8	susceptible	0.25	non-susceptible	>64	susceptible	0.5	susceptible	4.75	susceptible	4
969	944	15-0144874-001-01	18810160	susceptible	4	non-susceptible	>32	susceptible	0.25	non-susceptible	16	susceptible	0.5	susceptible	0.03125	non-susceptible	4	susceptible	0.25	susceptible	32	non-susceptible	>8	susceptible	4.75	susceptible	2
970	945	15-0145029-001-01	18814311	susceptible	8	non-susceptible	>32	susceptible	0.5	non-susceptible	>16	susceptible	0.5	non-susceptible	>2	non-susceptible	8	susceptible	0.5	non-susceptible	>64	non-susceptible	>8	susceptible	4.75	susceptible	8
971	946	15-0146468-001-01	18810132	susceptible	4	susceptible	4	susceptible	0.5	non-susceptible	>16	susceptible	0.5	non-susceptible	>2	non-susceptible	>8	non-susceptible	>8	susceptible	32	non-susceptible	>8	susceptible	4.75	susceptible	16
972		15-0146468-001-01	18810137	susceptible	2	susceptible	2	susceptible	0.5	non-susceptible	>16	susceptible	0.5	non-susceptible	>2	non-susceptible	>8	non-susceptible	8	non-susceptible	>64	non-susceptible	>8	non-susceptible	76	susceptible	4
973	947	15-0146208-001-01	18810186	non-susceptible	32	non-susceptible	>32	susceptible	0.5	susceptible	8	susceptible	0.5	non-susceptible	>2	non-susceptible	>8	susceptible	0.25	non-susceptible	>64	susceptible	4	non-susceptible	76	susceptible	4
974	948	15-0146145-001-01	18810204	susceptible	4	non-susceptible	>32	susceptible	0.5	non-susceptible	>16	susceptible	0.5	non-susceptible	>2	non-susceptible	>8	non-susceptible	8	non-susceptible	>64	non-susceptible	>8	non-susceptible	76	susceptible	2
975		15-0146145-001-01	18810206	susceptible	4	non-susceptible	>32	susceptible	0.25	non-susceptible	16	susceptible	0.5	non-susceptible	>2	non-susceptible	>8	non-susceptible	>8	non-susceptible	>64	non-susceptible	>8	non-susceptible	76	susceptible	4
976	949	15-0147291-001-01	18822614	susceptible	4	non-susceptible	>32	susceptible	0.5	susceptible	8	susceptible	0.5	susceptible	0.03125	non-susceptible	4	susceptible	0.5	non-susceptible	64	non-susceptible	>8	susceptible	4.75	susceptible	4
977	950	15-0146983-001-01	18823054	susceptible	4	susceptible	2	susceptible	0.25	susceptible	8	susceptible	0.5	non-susceptible	>2	non-susceptible	8	susceptible	1	non-susceptible	>64	non-susceptible	>8	non-susceptible	76	non-susceptible	32
978	951	15-0146990-001-01	18823200	non-susceptible	16	non-susceptible	>32	susceptible	1	non-susceptible	>16	susceptible	0.5	susceptible	0.03125	non-susceptible	4	susceptible	0.5	susceptible	32	susceptible	0.5	susceptible	4.75	susceptible	8
979		15-0146990-001-01	18823220	susceptible	2	susceptible	2	susceptible	0.25	susceptible	8	susceptible	0.5	non-susceptible	>2	non-susceptible	8	susceptible	0.5	non-susceptible	>64	non-susceptible	>8	non-susceptible	76	susceptible	8
980	952	15-0146907-001-01	18822889	susceptible	8	non-susceptible	>32	susceptible	0.25	non-susceptible	16	susceptible	0.5	non-susceptible	>2	non-susceptible	>8	susceptible	0.5	non-susceptible	>64	non-susceptible	>8	non-susceptible	76	susceptible	4
981	953	15-0148379-001-01	18839421	susceptible	8	non-susceptible	>32	non-susceptible	>8	non-susceptible	>16	susceptible	0.5	non-susceptible	>2	non-susceptible	4	susceptible	0.5	susceptible	32	non-susceptible	>8	susceptible	4.75	susceptible	2
982	954	15-0148381-001-01	18839571	non-susceptible	16	non-susceptible	>32	susceptible	0.5	non-susceptible	>16	susceptible	0.5	non-susceptible	>2	non-susceptible	>8	non-susceptible	>8	non-susceptible	>64	non-susceptible	>8	non-susceptible	76	susceptible	8
983	955	15-0148570-002-01	18844089	non-susceptible	16	non-susceptible	>32	susceptible	0.5	non-susceptible	16	susceptible	1	susceptible	0.03125	non-susceptible	>8	susceptible	0.5	non-susceptible	>64	non-susceptible	>8	non-susceptible	76	susceptible	8
984	956	15-0152253-001-01	18872320	susceptible	2	susceptible	2	susceptible	0.25	non-susceptible	16	susceptible	0.5	susceptible	0.25	non-susceptible	8	susceptible	0.5	non-susceptible	>64	non-susceptible	>8	susceptible	4.75	susceptible	4
985	957	15-0152261-001-01	18872808	susceptible	4	susceptible	2	susceptible	0.25	susceptible	8	susceptible	0.5	non-susceptible	>2	non-susceptible	>8	non-susceptible	>8	non-susceptible	>64	susceptible	2	non-susceptible	76	susceptible	4
986	958	15-0151933-001-01	18883744	non-susceptible	16	non-susceptible	>32	susceptible	1	non-susceptible	>16	susceptible	0.5	susceptible	0.03125	non-susceptible	4	susceptible	2	non-susceptible	>64	non-susceptible	>8	non-susceptible	76	susceptible	8
987	959	15-0152442-001-01	18887134	susceptible	8	non-susceptible	>32	susceptible	0.5	non-susceptible	>16	susceptible	0.5	non-susceptible	>2	non-susceptible	>8	non-susceptible	>8	non-susceptible	>64	non-susceptible	>8	non-susceptible	76	susceptible	2
988	960	15-0152451-001-01	18887144	susceptible	4	susceptible	4	susceptible	0.25	non-susceptible	16	susceptible	0.5	non-susceptible	>2	non-susceptible	>8	non-susceptible	>8	non-susceptible	>64	non-susceptible	>8	non-susceptible	76	susceptible	8
989	961	15-0152460-002-01	18887155	non-susceptible	16	non-susceptible	>32	susceptible	1	non-susceptible	>16	susceptible	0.5	susceptible	0.03125	non-susceptible	4	susceptible	0.5	non-susceptible	64	non-susceptible	>8	non-susceptible	76	susceptible	8
990	962	15-0152489-001-01	18887179	non-susceptible	16	non-susceptible	>32	susceptible	1	non-susceptible	>16	susceptible	0.5	susceptible	0.03125	non-susceptible	4	susceptible	0.5	susceptible	32	non-susceptible	>8	susceptible	4.75	susceptible	4
991	963	15-0153969-001-01	18883649	susceptible	8	non-susceptible	>32	susceptible	0.5	non-susceptible	>16	susceptible	0.5	susceptible	0.03125	non-susceptible	4	susceptible	0.5	non-susceptible	>64	non-susceptible	>8	non-susceptible	76	susceptible	4
992	964	15-0153961-001-01	18883650	susceptible	8	non-susceptible	>32	non-susceptible	>8	non-susceptible	>16	susceptible	0.5	susceptible	0.25	non-susceptible	8	susceptible	0.5	non-susceptible	>64	susceptible	1	non-susceptible	76	susceptible	4
993	965	15-0153962-001-01	18883705	susceptible	2	susceptible	4	susceptible	0.5	non-susceptible	16	susceptible	0.5	susceptible	0.25	non-susceptible	>8	non-susceptible	>8	non-susceptible	>64	non-susceptible	>8	non-susceptible	76	susceptible	8
994	966	15-0153970-001-01	18884214	non-susceptible	16	susceptible	8	susceptible	0.5	non-susceptible	>16	susceptible	0.5	susceptible	0.25	non-susceptible	4	susceptible	0.5	susceptible	32	susceptible	2	susceptible	4.75	susceptible	2
995		15-0153970-001-01	18884234	susceptible	2	susceptible	2	susceptible	0.125	susceptible	8	susceptible	0.5	susceptible	0.03125	non-susceptible	4	susceptible	0.5	susceptible	32	non-susceptible	>8	non-susceptible	76	susceptible	4
996	967	15-0155268-001-01	18893598	non-susceptible	>32	non-susceptible	>32	susceptible	1	non-susceptible	16	susceptible	0.5	non-susceptible	>2	non-susceptible	8	susceptible	0.5	non-susceptible	>64	non-susceptible	>8	non-susceptible	76	susceptible	8
997	968	15-0155155-001-01	18893600	susceptible	2	susceptible	2	susceptible	0.25	susceptible	4	susceptible	0.5	susceptible	0.03125	non-susceptible	4	susceptible	0.25	susceptible	32	susceptible	0.5	susceptible	4.75	susceptible	8
998	969	15-0155151-003-01	18893616	susceptible	4	non-susceptible	>32	susceptible	0.25	non-susceptible	16	susceptible	0.5	non-susceptible	>2	non-susceptible	4	susceptible	0.5	susceptible	32	susceptible	1	susceptible	4.75	susceptible	4
999	970	15-0155160-002-01	18893640	susceptible	8	non-susceptible	>32	non-susceptible	>8	non-susceptible	>16	susceptible	0.5	susceptible	0.03125	non-susceptible	4	susceptible	1	susceptible	32	susceptible	1	susceptible	9.5	susceptible	16
1000	971	15-0155216-001-01	18893760	susceptible	8	non-susceptible	>32	susceptible	0.5	non-susceptible	16	susceptible	0.5	susceptible	0.03125	non-susceptible	8	susceptible	0.5	non-susceptible	64	non-susceptible	>8	susceptible	4.75	susceptible	8
1001	972	15-0156259-001-01	18899425	non-susceptible	16	non-susceptible	>32	non-susceptible	>8	non-susceptible	>16	susceptible	0.5	non-susceptible	>2	non-susceptible	4	susceptible	0.25	non-susceptible	>64	non-susceptible	>8	susceptible	4.75	susceptible	8
1002	973	15-0156249-001-01	18899432	susceptible	2	susceptible	2	susceptible	0.25	non-susceptible	16	susceptible	0.5	non-susceptible	>2	non-susceptible	>8	non-susceptible	>8	non-susceptible	>64	non-susceptible	>8	non-susceptible	76	susceptible	4
1003	974	15-0155336-001-01	18899435	susceptible	2	susceptible	2	susceptible	0.25	susceptible	2	susceptible	0.5	susceptible	0.03125	non-susceptible	4	susceptible	1	non-susceptible	>64	non-susceptible	>8	susceptible	4.75	non-susceptible	32
1004	975	15-0155332-001-01	18943457	susceptible	2	susceptible	2	susceptible	0.5	non-susceptible	16	susceptible	0.5	susceptible	0.03125	non-susceptible	4	susceptible	1	non-susceptible	64	non-susceptible	>8	non-susceptible	76	susceptible	16
1005	976	15-0157114-001-01	18906480	susceptible	8	non-susceptible	>32	susceptible	0.5	non-susceptible	>16	susceptible	0.5	susceptible	0.03125	non-susceptible	8	susceptible	0.5	susceptible	32	susceptible	1	susceptible	4.75	susceptible	8
1006	977	15-0157167-002-01	18906719	non-susceptible	16	non-susceptible	>32	susceptible	1	non-susceptible	>16	susceptible	0.5	non-susceptible	>2	non-susceptible	>8	susceptible	0.5	non-susceptible	>64	non-susceptible	>8	non-susceptible	76	susceptible	8
1007	978	15-0157131-001-01	18929508	susceptible	8	non-susceptible	>32	susceptible	0.5	non-susceptible	>16	susceptible	1	non-susceptible	>2	non-susceptible	8	non-susceptible	>8	non-susceptible	>64	non-susceptible	>8	susceptible	4.75	non-susceptible	32
1008	979	15-0158963-001-01	18927553	susceptible	2	susceptible	4	susceptible	0.25	susceptible	8	susceptible	0.5	non-susceptible	>2	non-susceptible	4	susceptible	0.5	non-susceptible	>64	non-susceptible	>8	susceptible	4.75	susceptible	2
1009	980	15-0158952-001-01	18927555	susceptible	4	susceptible	4	susceptible	0.25	susceptible	8	susceptible	0.5	susceptible	0.03125	non-susceptible	4	susceptible	0.5	susceptible	32	susceptible	0.5	susceptible	4.75	susceptible	4
1010	981	15-0159497-001-01	18943473	non-susceptible	32	non-susceptible	>32	non-susceptible	>8	non-susceptible	>16	susceptible	1	susceptible	0.03125	non-susceptible	4	susceptible	0.5	susceptible	32	susceptible	1	susceptible	4.75	susceptible	4
1011	982	15-0159539-001-01	18943526	susceptible	4	non-susceptible	>32	non-susceptible	>8	non-susceptible	>16	susceptible	1	susceptible	0.03125	non-susceptible	8	susceptible	0.5	non-susceptible	64	susceptible	1	susceptible	4.75	susceptible	8
1012	983	15-0159500-001-01	18945382	susceptible	4	non-susceptible	>32	susceptible	0.25	non-susceptible	>16	susceptible	0.5	non-susceptible	>2	susceptible	2	non-susceptible	>8	non-susceptible	>64	non-susceptible	>8	non-susceptible	76	susceptible	4
1013	984	15-0160829-001-01	18946901	non-susceptible	16	non-susceptible	>32	susceptible	1	non-susceptible	>16	susceptible	0.5	susceptible	0.03125	non-susceptible	4	non-susceptible	>8	non-susceptible	>64	non-susceptible	>8	susceptible	4.75	susceptible	4
1014	985	15-0160851-001-01	18946902	non-susceptible	16	non-susceptible	>32	non-susceptible	>8	non-susceptible	>16	susceptible	0.5	susceptible	0.03125	non-susceptible	4	susceptible	0.5	susceptible	32	susceptible	1	non-susceptible	76	non-susceptible	32
1015	986	15-0160849-001-01	18946904	susceptible	8	non-susceptible	>32	susceptible	0.25	susceptible	8	susceptible	0.5	susceptible	0.03125	non-susceptible	>8	susceptible	0.5	non-susceptible	>64	susceptible	1	non-susceptible	76	susceptible	4
1016	987	15-0160906-001-01	18971064	non-susceptible	16	non-susceptible	>32	susceptible	2	non-susceptible	16	susceptible	0.5	susceptible	0.03125	non-susceptible	>8	susceptible	0.5	non-susceptible	>64	non-susceptible	>8	non-susceptible	76	susceptible	4
1017	988	15-0161423-001-01	18962828	susceptible	8	non-susceptible	>32	susceptible	0.25	non-susceptible	16	susceptible	0.5	non-susceptible	>2	non-susceptible	>8	susceptible	0.5	non-susceptible	>64	non-susceptible	>8	susceptible	4.75	susceptible	8
1018	989	15-0161470-003-01	18962829	non-susceptible	16	non-susceptible	>32	susceptible	0.5	non-susceptible	16	susceptible	0.5	susceptible	0.03125	non-susceptible	4	susceptible	0.5	susceptible	32	non-susceptible	>8	susceptible	4.75	susceptible	4
1019	990	15-0162841-001-01	18959598	susceptible	4	non-susceptible	>32	susceptible	0.5	susceptible	8	susceptible	0.5	susceptible	0.03125	non-susceptible	4	susceptible	1	susceptible	32	susceptible	1	susceptible	4.75	susceptible	4
1020	991	15-0162830-001-01	18960389	non-susceptible	16	non-susceptible	>32	susceptible	0.5	non-susceptible	16	susceptible	0.5	susceptible	0.03125	non-susceptible	4	susceptible	2	susceptible	32	susceptible	1	susceptible	4.75	non-susceptible	32
1021	992	15-0162939-001-01	18962837	susceptible	4	non-susceptible	>32	susceptible	0.25	non-susceptible	>16	susceptible	0.5	susceptible	0.03125	non-susceptible	8	susceptible	0.5	susceptible	32	susceptible	1	non-susceptible	76	susceptible	8
1022	993	15-0162936-001-01	18962846	susceptible	8	non-susceptible	>32	susceptible	0.5	non-susceptible	>16	susceptible	0.5	susceptible	0.03125	non-susceptible	8	susceptible	1	non-susceptible	64	susceptible	1	susceptible	4.75	non-susceptible	32
1023	994	15-0163615-001-01	18971037	susceptible	8	non-susceptible	>32	susceptible	0.5	non-susceptible	16	susceptible	0.5	susceptible	0.03125	non-susceptible	4	susceptible	0.5	non-susceptible	>64	non-susceptible	>8	non-susceptible	76	susceptible	8
1024	995	15-0163679-001-01	18971045	susceptible	8	non-susceptible	>32	susceptible	0.25	non-susceptible	>16	susceptible	0.5	non-susceptible	>2	non-susceptible	>8	non-susceptible	>8	non-susceptible	>64	non-susceptible	>8	non-susceptible	76	susceptible	4
1025	996	15-0163828-001-01	18971119	non-susceptible	16	non-susceptible	>32	susceptible	1	non-susceptible	>16	susceptible	0.5	susceptible	0.25	non-susceptible	4	non-susceptible	>8	non-susceptible	>64	non-susceptible	>8	non-susceptible	76	non-susceptible	64
1026	997	15-0163834-001-01	18971227	non-susceptible	16	non-susceptible	>32	susceptible	1	non-susceptible	16	susceptible	1	susceptible	0.03125	non-susceptible	8	susceptible	1	susceptible	32	susceptible	1	susceptible	4.75	non-susceptible	32
1027	998	15-0163862-001-01	18974846	susceptible	2	susceptible	4	susceptible	0.25	non-susceptible	16	susceptible	0.5	susceptible	0.03125	non-susceptible	4	susceptible	0.25	susceptible	32	non-susceptible	>8	susceptible	4.75	susceptible	4
1028	999	15-0165174-001-01	18996018	susceptible	2	susceptible	1	susceptible	0.5	susceptible	8	susceptible	0.5	susceptible	0.03125	non-susceptible	8	susceptible	0.5	susceptible	32	susceptible	2	susceptible	4.75	susceptible	8
1029	1000	15-0165375-001-01	19008615	susceptible	2	susceptible	2	susceptible	0.5	non-susceptible	16	susceptible	1	susceptible	0.25	non-susceptible	>8	non-susceptible	>8	non-susceptible	>64	non-susceptible	>8	non-susceptible	76	susceptible	16
1030	1001	15-0167098-001-01	19025683	susceptible	4	non-susceptible	>32	non-susceptible	>8	non-susceptible	>16	susceptible	0.5	non-susceptible	>2	non-susceptible	8	susceptible	0.5	susceptible	32	non-susceptible	>8	non-susceptible	76	susceptible	8
1031	1002	15-0167298-001-01	19025708	susceptible	2	susceptible	2	susceptible	0.25	susceptible	8	susceptible	1	susceptible	0.03125	susceptible	2	susceptible	0.5	susceptible	32	susceptible	1	susceptible	4.75	susceptible	4
1032	1003	15-0167316-001-01	19025709	non-susceptible	32	non-susceptible	32	non-susceptible	4	non-susceptible	>16	susceptible	0.5	susceptible	0.03125	non-susceptible	8	susceptible	0.5	susceptible	32	non-susceptible	>8	susceptible	4.75	susceptible	4
1033	1004	15-0167296-001-01	19025714	susceptible	2	susceptible	2	susceptible	0.25	non-susceptible	16	susceptible	0.5	susceptible	0.03125	non-susceptible	4	susceptible	1	susceptible	32	susceptible	2	susceptible	4.75	susceptible	8
1034	1005	15-0167593-001-01	19041789	susceptible	2	susceptible	2	susceptible	0.25	non-susceptible	>16	susceptible	0.5	susceptible	0.125	non-susceptible	4	susceptible	1	non-susceptible	>64	non-susceptible	>8	non-susceptible	76	susceptible	4
1035	1006	15-0168076-001-01	19055346	susceptible	2	susceptible	4	susceptible	0.25	susceptible	8	susceptible	0.5	non-susceptible	>2	non-susceptible	4	susceptible	0.5	non-susceptible	>64	non-susceptible	>8	non-susceptible	76	susceptible	4
1036	1007	15-0169311-002-01	19055215	non-susceptible	32	non-susceptible	>32	susceptible	1	non-susceptible	>16	susceptible	0.5	non-susceptible	>2	non-susceptible	8	susceptible	0.5	non-susceptible	>64	non-susceptible	>8	non-susceptible	76	susceptible	4
1037	1008	15-0169321-002-01	19055302	susceptible	8	non-susceptible	>32	non-susceptible	>8	non-susceptible	>16	susceptible	0.5	non-susceptible	>2	non-susceptible	4	susceptible	0.25	non-susceptible	64	non-susceptible	>8	susceptible	9.5	susceptible	8
1038	1009	15-0169292-001-01	19056488	susceptible	4	susceptible	4	non-susceptible	8	susceptible	8	susceptible	0.5	susceptible	0.03125	non-susceptible	8	susceptible	1	non-susceptible	64	non-susceptible	>8	non-susceptible	76	susceptible	8
1039	1010	15-0171421-001-01	19054096	susceptible	8	non-susceptible	>32	susceptible	0.5	non-susceptible	>16	susceptible	0.5	susceptible	0.03125	non-susceptible	8	susceptible	0.5	susceptible	32	susceptible	2	susceptible	4.75	susceptible	8
1040	1011	15-0171460-001-01	19054098	susceptible	8	non-susceptible	>32	non-susceptible	>8	non-susceptible	>16	susceptible	0.5	non-susceptible	>2	non-susceptible	>8	susceptible	0.25	non-susceptible	>64	non-susceptible	>8	non-susceptible	76	susceptible	16
1041		15-0171460-001-01	19054099	susceptible	4	non-susceptible	>32	non-susceptible	>8	non-susceptible	>16	susceptible	0.5	non-susceptible	>2	non-susceptible	>8	non-susceptible	8	non-susceptible	>64	non-susceptible	>8	non-susceptible	76	susceptible	8
1042	1012	15-0171430-001-01	19054103	susceptible	8	non-susceptible	>32	susceptible	0.5	non-susceptible	>16	susceptible	0.5	susceptible	0.03125	non-susceptible	4	susceptible	0.25	susceptible	32	susceptible	2	susceptible	4.75	susceptible	8
1043		15-0171430-001-01	19054104	non-susceptible	16	non-susceptible	>32	susceptible	2	non-susceptible	>16	susceptible	0.5	non-susceptible	>2	non-susceptible	>8	susceptible	0.5	non-susceptible	>64	non-susceptible	>8	non-susceptible	76	non-susceptible	32
1044	1013	15-0171469-001-01	19071237	susceptible	4	non-susceptible	>32	susceptible	0.5	non-susceptible	>16	susceptible	0.5	non-susceptible	>2	non-susceptible	8	susceptible	1	non-susceptible	>64	non-susceptible	>8	non-susceptible	76	non-susceptible	64
1045	1014	15-0171797-001-01	19057320	susceptible	2	susceptible	1	susceptible	0.25	susceptible	8	susceptible	0.5	non-susceptible	>2	non-susceptible	>8	non-susceptible	>8	non-susceptible	64	non-susceptible	>8	non-susceptible	76	susceptible	4
1046	1015	15-0173140-001-01	19071266	susceptible	2	susceptible	2	susceptible	0.25	susceptible	8	susceptible	0.5	non-susceptible	>2	non-susceptible	8	non-susceptible	>8	non-susceptible	64	susceptible	1	non-susceptible	76	susceptible	4
1047	1016	15-0173901-001-01	19090210	susceptible	8	non-susceptible	>32	non-susceptible	>8	non-susceptible	>16	susceptible	0.5	non-susceptible	>2	non-susceptible	>8	non-susceptible	8	non-susceptible	>64	non-susceptible	>8	non-susceptible	76	susceptible	4
1048	1017	15-0173921-001-01	19090244	non-susceptible	16	non-susceptible	>32	susceptible	0.5	non-susceptible	16	susceptible	0.5	non-susceptible	>2	non-susceptible	>8	non-susceptible	8	non-susceptible	>64	non-susceptible	>8	non-susceptible	76	susceptible	4
1049	1018	15-0173920-001-01	19090303	susceptible	8	non-susceptible	>32	susceptible	0.25	non-susceptible	>16	susceptible	0.5	non-susceptible	>2	non-susceptible	>8	non-susceptible	>8	non-susceptible	>64	non-susceptible	>8	non-susceptible	76	susceptible	4
1050	1019	15-0174002-001-01	19092829	susceptible	8	non-susceptible	>32	susceptible	0.5	non-susceptible	>16	susceptible	0.5	susceptible	0.25	non-susceptible	4	susceptible	0.5	non-susceptible	>64	non-susceptible	>8	non-susceptible	76	susceptible	8
1051	1020	15-0175767-001-01	19111639	non-susceptible	16	non-susceptible	>32	non-susceptible	>8	non-susceptible	>16	susceptible	0.5	susceptible	0.25	non-susceptible	8	susceptible	0.5	non-susceptible	>64	non-susceptible	>8	non-susceptible	76	susceptible	8
1052	1021	15-0175765-001-01	19111642	non-susceptible	16	non-susceptible	>32	susceptible	0.5	non-susceptible	16	susceptible	0.5	susceptible	0.0625	non-susceptible	8	susceptible	0.5	susceptible	32	susceptible	1	susceptible	4.75	susceptible	8
1053	1022	15-0175746-001-01	19111652	non-susceptible	16	non-susceptible	>32	susceptible	1	non-susceptible	16	susceptible	0.5	susceptible	0.25	non-susceptible	4	susceptible	0.5	non-susceptible	>64	susceptible	2	susceptible	4.75	susceptible	2
1054	1023	15-0175740-001-01	19111665	susceptible	4	non-susceptible	>32	susceptible	0.5	non-susceptible	16	susceptible	0.5	non-susceptible	1	non-susceptible	>8	susceptible	0.5	non-susceptible	>64	non-susceptible	8	non-susceptible	76	non-susceptible	>64
1055	1024	15-0176055-001-01	19111667	susceptible	8	non-susceptible	>32	susceptible	0.5	non-susceptible	>16	susceptible	0.5	susceptible	0.03125	non-susceptible	4	susceptible	0.5	susceptible	32	non-susceptible	>8	susceptible	4.75	susceptible	4
1056	1025	15-0175748-001-01	19111789	susceptible	4	non-susceptible	>32	susceptible	2	non-susceptible	>16	susceptible	0.5	non-susceptible	>2	non-susceptible	>8	susceptible	4	non-susceptible	>64	non-susceptible	>8	non-susceptible	76	non-susceptible	>64
1057	1026	15-0175752-001-01	19111830	non-susceptible	32	non-susceptible	>32	non-susceptible	>8	non-susceptible	>16	susceptible	0.5	non-susceptible	>2	non-susceptible	>8	susceptible	4	non-susceptible	>64	non-susceptible	>8	non-susceptible	76	non-susceptible	>64
1058	1027	15-0176933-001-01	19111838	susceptible	4	non-susceptible	>32	susceptible	0.25	susceptible	8	susceptible	0.5	non-susceptible	>2	non-susceptible	4	susceptible	0.5	susceptible	32	non-susceptible	>8	susceptible	4.75	susceptible	2
1059	1028	15-0176038-001-01	19111848	susceptible	8	non-susceptible	>32	susceptible	0.25	non-susceptible	16	susceptible	0.5	non-susceptible	>2	non-susceptible	>8	non-susceptible	>8	non-susceptible	>64	non-susceptible	>8	non-susceptible	76	susceptible	4
1060	1029	15-0176229-001-01	19118943	susceptible	8	non-susceptible	>32	non-susceptible	>8	non-susceptible	>16	susceptible	0.5	non-susceptible	>2	non-susceptible	>8	susceptible	2	non-susceptible	>64	non-susceptible	>8	non-susceptible	4/76	susceptible	4
1061	1030	15-0176234-001-01	19119039	non-susceptible	16	non-susceptible	>32	susceptible	2	non-susceptible	>16	susceptible	1	non-susceptible	>2	non-susceptible	>8	susceptible	4	non-susceptible	>64	non-susceptible	8	non-susceptible	76	susceptible	8
1062	1031	15-0177642-001-01	19125225	susceptible	4	non-susceptible	>32	susceptible	0.5	non-susceptible	16	susceptible	0.5	non-susceptible	>2	non-susceptible	>8	non-susceptible	8	non-susceptible	>64	non-susceptible	>8	non-susceptible	76	susceptible	8
1063	1032	15-0177689-001-01	19137104	susceptible	8	non-susceptible	>32	non-susceptible	>8	non-susceptible	>16	susceptible	0.5	susceptible	0.03125	non-susceptible	4	susceptible	0.5	susceptible	32	non-susceptible	>8	susceptible	4.75	susceptible	8
1064	1033	15-0177689-002-01	19137111	susceptible	2	susceptible	2	susceptible	0.25	non-susceptible	16	susceptible	0.5	non-susceptible	>2	non-susceptible	>8	susceptible	0.5	non-susceptible	>64	susceptible	4	non-susceptible	76	susceptible	8
1065	1034	15-0177633-001-01	19137189	susceptible	4	non-susceptible	>32	susceptible	0.5	susceptible	8	susceptible	0.5	susceptible	0.03125	non-susceptible	4	susceptible	0.5	susceptible	32	non-susceptible	>8	susceptible	4.75	susceptible	4
1066		15-0177633-001-01	19137190	non-susceptible	16	non-susceptible	>32	susceptible	1	non-susceptible	16	susceptible	0.5	non-susceptible	>2	non-susceptible	>8	non-susceptible	>8	non-susceptible	>64	non-susceptible	>8	non-susceptible	76	non-susceptible	>64
1067	1035	15-0177697-001-01	19141036	susceptible	4	susceptible	2	susceptible	0.5	non-susceptible	16	susceptible	1	non-susceptible	>2	non-susceptible	>8	non-susceptible	>8	non-susceptible	>64	non-susceptible	>8	non-susceptible	76	susceptible	16
1068	1036	15-0179544-001-01	19135674	susceptible	2	susceptible	2	susceptible	0.5	non-susceptible	16	susceptible	0.5	non-susceptible	>2	non-susceptible	>8	non-susceptible	>8	non-susceptible	>64	non-susceptible	>8	non-susceptible	76	susceptible	8
1069	1037	15-0179477-001-01	19135741	susceptible	8	non-susceptible	>32	susceptible	0.5	non-susceptible	16	susceptible	0.5	susceptible	0.03125	susceptible	2	susceptible	0.5	non-susceptible	>64	susceptible	1	susceptible	4.75	susceptible	8
1070	1038	15-0179527-001-01	19135747	susceptible	8	non-susceptible	>32	susceptible	0.25	non-susceptible	16	susceptible	0.5	susceptible	0.03125	non-susceptible	4	susceptible	0.5	susceptible	32	susceptible	2	susceptible	4.75	susceptible	4
1071	1039	15-0179529-001-01	19135748	susceptible	4	non-susceptible	>32	susceptible	0.25	non-susceptible	16	susceptible	1	non-susceptible	>2	non-susceptible	>8	non-susceptible	>8	susceptible	32	non-susceptible	>8	susceptible	4.75	non-susceptible	64
1072	1040	15-0179575-001-01	19135919	susceptible	8	non-susceptible	>32	susceptible	0.5	non-susceptible	16	susceptible	0.5	susceptible	0.03125	susceptible	2	susceptible	1	susceptible	16	non-susceptible	>8	susceptible	4.75	susceptible	2
1073	1041	15-0179558-001-01	19136348	susceptible	2	susceptible	2	susceptible	0.25	susceptible	8	susceptible	0.5	non-susceptible	>2	non-susceptible	4	susceptible	0.5	non-susceptible	>64	non-susceptible	>8	susceptible	9.5	susceptible	4
1074	1042	15-0179910-001-01	19141120	susceptible	2	susceptible	2	susceptible	0.25	non-susceptible	16	susceptible	0.5	non-susceptible	>2	non-susceptible	>8	susceptible	0.5	susceptible	32	non-susceptible	>8	susceptible	4.75	susceptible	4
1075	1043	15-0180776-001-01	19156160	susceptible	4	susceptible	4	susceptible	0.25	susceptible	8	susceptible	0.5	susceptible	0.125	non-susceptible	4	susceptible	1	susceptible	32	susceptible	1	susceptible	9.5	susceptible	8
1076	1044	15-0180680-001-01	19157838	susceptible	8	non-susceptible	>32	susceptible	0.5	non-susceptible	>16	susceptible	0.5	non-susceptible	>2	non-susceptible	>8	non-susceptible	>8	non-susceptible	>64	non-susceptible	>8	non-susceptible	76	susceptible	8
1077	1045	15-0180968-001-01	19163573	susceptible	4	non-susceptible	>32	non-susceptible	>8	non-susceptible	>16	susceptible	0.5	non-susceptible	>2	non-susceptible	>8	susceptible	0.25	non-susceptible	>64	susceptible	2	non-susceptible	76	susceptible	4
1078	1046	15-0181295-001-01	19163858	susceptible	8	non-susceptible	>32	susceptible	0.25	non-susceptible	>16	susceptible	0.5	susceptible	0.03125	non-susceptible	8	susceptible	2	non-susceptible	>64	non-susceptible	>8	non-susceptible	76	susceptible	8
1079	1047	15-0181305-001-01	19164071	susceptible	4	non-susceptible	>32	non-susceptible	>8	non-susceptible	>16	susceptible	0.5	susceptible	0.25	non-susceptible	4	susceptible	0.5	non-susceptible	>64	susceptible	1	susceptible	9.5	susceptible	4
1080	1048	15-0182108-001-01	19177157	non-susceptible	16	non-susceptible	>32	susceptible	0.25	non-susceptible	16	susceptible	0.5	non-susceptible	>2	non-susceptible	>8	non-susceptible	>8	non-susceptible	>64	susceptible	2	non-susceptible	76	susceptible	8
1081	1049	15-0182137-001-01	19178127	susceptible	2	susceptible	2	susceptible	0.25	susceptible	8	susceptible	0.5	susceptible	0.03125	non-susceptible	8	susceptible	0.5	non-susceptible	>64	non-susceptible	>8	non-susceptible	76	susceptible	8
1082		15-0182137-001-01	19178131	susceptible	4	non-susceptible	>32	susceptible	0.25	susceptible	8	susceptible	0.5	susceptible	0.25	non-susceptible	4	susceptible	0.5	non-susceptible	>64	non-susceptible	>8	susceptible	4.75	susceptible	4
1083	1050	15-0182101-001-01	19178710	susceptible	2	susceptible	4	susceptible	0.25	susceptible	8	susceptible	0.5	susceptible	0.03125	non-susceptible	8	susceptible	0.5	susceptible	32	susceptible	1	susceptible	4.75	susceptible	8
1084	1051	15-0182149-001-01	19179656	susceptible	8	non-susceptible	>32	susceptible	0.5	non-susceptible	16	susceptible	1	susceptible	0.03125	non-susceptible	8	susceptible	0.5	susceptible	32	susceptible	2	susceptible	38	susceptible	8
1085	1052	15-0182427-001-01	19185908	susceptible	8	non-susceptible	>32	susceptible	0.5	non-susceptible	16	susceptible	0.5	susceptible	0.03125	non-susceptible	4	susceptible	0.25	susceptible	32	non-susceptible	>8	susceptible	4.75	susceptible	4
1086	1053	15-0183989-001-01	19197352	non-susceptible	16	non-susceptible	>32	non-susceptible	>8	non-susceptible	>16	susceptible	0.5	susceptible	0.25	non-susceptible	>8	susceptible	0.5	non-susceptible	>64	susceptible	1	non-susceptible	76	non-susceptible	32
1087	1054	15-0184003-001-01	19197355	non-susceptible	32	non-susceptible	>32	non-susceptible	4	non-susceptible	>16	susceptible	0.5	susceptible	0.03125	non-susceptible	4	susceptible	1	susceptible	32	non-susceptible	>8	susceptible	4.75	susceptible	8
1088	1055	15-0184481-001-01	19197361	susceptible	8	non-susceptible	>32	susceptible	0.5	non-susceptible	>16	susceptible	1	non-susceptible	>2	non-susceptible	4	susceptible	0.25	susceptible	32	susceptible	1	susceptible	4.75	susceptible	8
1089	1056	15-0183974-001-01	19197362	susceptible	8	non-susceptible	>32	susceptible	0.5	non-susceptible	>16	susceptible	1	susceptible	0.03125	non-susceptible	4	susceptible	0.5	susceptible	32	susceptible	1	susceptible	4.75	susceptible	4
1090	1057	15-0186542-001-01	19220035	susceptible	2	susceptible	2	susceptible	0.25	susceptible	8	susceptible	0.5	non-susceptible	>2	non-susceptible	>8	non-susceptible	>8	non-susceptible	>64	non-susceptible	>8	non-susceptible	76	susceptible	4
1091	1058	15-0187233-002-01	19220094	susceptible	8	non-susceptible	>32	non-susceptible	>8	non-susceptible	>16	susceptible	0.5	susceptible	0.03125	susceptible	2	susceptible	0.5	non-susceptible	64	non-susceptible	>8	non-susceptible	76	susceptible	4
1092	1059	15-0188242-001-01	19215176	susceptible	4	susceptible	2	susceptible	0.25	susceptible	8	susceptible	0.5	non-susceptible	>2	non-susceptible	>8	non-susceptible	>8	non-susceptible	>64	non-susceptible	>8	non-susceptible	76	susceptible	4
1093	1060	15-0188253-001-01	19215259	non-susceptible	16	non-susceptible	>32	susceptible	2	non-susceptible	>16	susceptible	0.5	susceptible	0.03125	non-susceptible	4	susceptible	0.5	susceptible	32	non-susceptible	>8	susceptible	4.75	susceptible	8
1094	1061	15-0189380-001-01	19225945	susceptible	8	non-susceptible	>32	susceptible	0.5	non-susceptible	>16	susceptible	0.5	non-susceptible	>2	non-susceptible	>8	non-susceptible	8	non-susceptible	>64	non-susceptible	>8	non-susceptible	76	susceptible	8
1095	1062	15-0189377-001-01	19225965	susceptible	2	susceptible	2	susceptible	0.25	susceptible	8	susceptible	0.5	susceptible	0.03125	non-susceptible	4	susceptible	1	susceptible	32	susceptible	1	susceptible	4.75	susceptible	8
1096	1063	15-0189354-001-01	19226080	susceptible	8	non-susceptible	>32	non-susceptible	>8	non-susceptible	>16	susceptible	0.5	susceptible	0.03125	non-susceptible	4	susceptible	1	susceptible	32	susceptible	1	susceptible	4.75	susceptible	4
1097	1064	15-0189382-002-01	19246022	susceptible	4	non-susceptible	>32	susceptible	0.25	susceptible	8	susceptible	0.5	non-susceptible	>2	non-susceptible	>8	susceptible	0.5	non-susceptible	>64	non-susceptible	>8	non-susceptible	76	susceptible	2
1098	1065	15-0189426-001-01	19233829	non-susceptible	16	non-susceptible	>32	susceptible	1	non-susceptible	16	susceptible	0.5	non-susceptible	>2	non-susceptible	>8	non-susceptible	>8	non-susceptible	>64	non-susceptible	>8	non-susceptible	76	susceptible	8
1099	1066	15-0191037-004-01	19245525	susceptible	8	non-susceptible	>32	non-susceptible	>8	non-susceptible	>16	susceptible	1	non-susceptible	>2	non-susceptible	>8	non-susceptible	>8	non-susceptible	>64	non-susceptible	>8	non-susceptible	76	susceptible	2
1100	1067	15-0190497-001-01	19245997	susceptible	8	non-susceptible	>32	susceptible	0.25	susceptible	8	susceptible	0.5	susceptible	0.03125	non-susceptible	4	susceptible	0.5	susceptible	32	susceptible	1	susceptible	4.75	susceptible	8
1101	1068	15-0190509-001-01	19246430	non-susceptible	16	non-susceptible	>32	susceptible	0.5	non-susceptible	16	susceptible	0.5	non-susceptible	>2	non-susceptible	8	susceptible	0.25	non-susceptible	>64	non-susceptible	>8	non-susceptible	76	susceptible	8
1102	1069	15-0190548-001-01	19246476	non-susceptible	16	non-susceptible	>32	susceptible	0.25	non-susceptible	16	susceptible	0.5	non-susceptible	>2	non-susceptible	>8	susceptible	4	non-susceptible	64	non-susceptible	>8	susceptible	4.75	susceptible	16
1103	1070	15-0190539-001-01	19246497	non-susceptible	16	non-susceptible	>32	susceptible	0.5	non-susceptible	16	susceptible	0.5	non-susceptible	>2	non-susceptible	>8	susceptible	1	non-susceptible	>64	non-susceptible	>8	non-susceptible	76	susceptible	4
1104	1071	15-0190857-001-01	19445871	non-susceptible	16	non-susceptible	>32	susceptible	0.5	non-susceptible	>16	susceptible	0.5	susceptible	0.03125	non-susceptible	8	non-susceptible	>8	non-susceptible	>64	susceptible	1	non-susceptible	76	non-susceptible	>64
1105	1072	15-0192435-001-01	19259448	susceptible	8	non-susceptible	>32	non-susceptible	>8	non-susceptible	>16	susceptible	1	non-susceptible	>2	non-susceptible	8	susceptible	0.5	non-susceptible	>64	non-susceptible	>8	susceptible	4.75	susceptible	2
1106	1073	15-0192406-001-01	19259764	non-susceptible	16	non-susceptible	>32	non-susceptible	>8	non-susceptible	>16	susceptible	0.5	non-susceptible	>2	non-susceptible	>8	non-susceptible	>8	non-susceptible	>64	non-susceptible	>8	non-susceptible	76	susceptible	8
1107	1074	15-0193628-001-01	19260505	susceptible	2	susceptible	4	susceptible	0.5	susceptible	8	susceptible	1	non-susceptible	>2	non-susceptible	>8	susceptible	2	non-susceptible	>64	non-susceptible	>8	non-susceptible	76	non-susceptible	32
1108		15-0193628-001-01	19260518	susceptible	8	non-susceptible	>32	susceptible	0.25	non-susceptible	>16	susceptible	0.5	non-susceptible	>2	non-susceptible	>8	susceptible	2	non-susceptible	>64	non-susceptible	>8	non-susceptible	76	susceptible	8
1109	1075	15-0192404-001-01	19260970	non-susceptible	>32	non-susceptible	>32	non-susceptible	>8	non-susceptible	>16	susceptible	1	non-susceptible	0.5	non-susceptible	4	susceptible	1	non-susceptible	>64	susceptible	4	susceptible	4.75	non-susceptible	>64
1110	1076	15-0192393-001-01	19261270	susceptible	4	non-susceptible	>32	susceptible	0.5	non-susceptible	16	susceptible	1	non-susceptible	>2	non-susceptible	>8	susceptible	0.5	non-susceptible	>64	non-susceptible	>8	non-susceptible	76	susceptible	4
1111	1077	15-0192743-001-01	19268126	susceptible	8	non-susceptible	>32	non-susceptible	>8	non-susceptible	>16	susceptible	1	non-susceptible	>2	non-susceptible	>8	susceptible	1	non-susceptible	>64	non-susceptible	>8	non-susceptible	76	susceptible	2
1112	1078	15-0193666-001-01	19278257	non-susceptible	16	non-susceptible	>32	susceptible	1	non-susceptible	16	susceptible	1	non-susceptible	>2	non-susceptible	4	non-susceptible	>8	non-susceptible	64	non-susceptible	>8	non-susceptible	76	non-susceptible	>64
1113	1079	15-0194394-001-01	19278307	susceptible	8	non-susceptible	>32	non-susceptible	>8	non-susceptible	>16	susceptible	0.5	non-susceptible	>2	non-susceptible	>8	non-susceptible	>8	non-susceptible	>64	non-susceptible	>8	non-susceptible	76	susceptible	8
1114	1080	15-0194401-001-01	19278354	non-susceptible	32	non-susceptible	>32	non-susceptible	4	non-susceptible	>16	susceptible	0.5	non-susceptible	2	non-susceptible	4	susceptible	0.25	susceptible	32	susceptible	1	susceptible	4.75	susceptible	4
1115	1081	15-0194389-001-01	19278440	non-susceptible	16	non-susceptible	>32	non-susceptible	>8	non-susceptible	>16	susceptible	0.5	susceptible	0.125	non-susceptible	4	non-susceptible	8	non-susceptible	>64	susceptible	1	susceptible	4.75	susceptible	2
1116	1082	15-0194402-001-01	19278449	non-susceptible	32	non-susceptible	>32	susceptible	0.5	non-susceptible	>16	susceptible	1	susceptible	0.03125	non-susceptible	8	susceptible	1	susceptible	32	susceptible	2	susceptible	4.75	susceptible	8
1117	1083	15-0194585-001-01	19280512	susceptible	2	susceptible	4	susceptible	0.25	non-susceptible	16	susceptible	0.5	non-susceptible	0.5	non-susceptible	8	susceptible	1	non-susceptible	>64	non-susceptible	>8	non-susceptible	76	non-susceptible	32
1118	1084	15-0196532-001-01	19278237	non-susceptible	>32	non-susceptible	>32	non-susceptible	>8	non-susceptible	>16	susceptible	1	susceptible	0.03125	non-susceptible	>8	susceptible	0.5	non-susceptible	>64	non-susceptible	>8	non-susceptible	76	susceptible	4
1119	1085	15-0196276-001-01	19278238	non-susceptible	>32	non-susceptible	>32	non-susceptible	>8	non-susceptible	>16	susceptible	1	susceptible	0.03125	non-susceptible	>8	susceptible	0.5	non-susceptible	>64	susceptible	2	non-susceptible	76	susceptible	4
1120	1086	15-0196263-001-01	19278450	non-susceptible	16	non-susceptible	>32	susceptible	1	non-susceptible	>16	susceptible	1	susceptible	0.0625	non-susceptible	8	susceptible	0.5	non-susceptible	64	susceptible	1	susceptible	4.75	susceptible	4
1121	1087	15-0197667-001-01	19289526	susceptible	2	susceptible	2	susceptible	0.25	susceptible	8	susceptible	1	susceptible	0.0625	non-susceptible	4	susceptible	0.5	susceptible	32	susceptible	1	susceptible	9.5	susceptible	8
1122	1088	15-0198350-001-01	19310273	non-susceptible	16	non-susceptible	>32	susceptible	2	non-susceptible	>16	susceptible	1	susceptible	0.03125	non-susceptible	4	susceptible	0.5	non-susceptible	>64	non-susceptible	>8	non-susceptible	76	susceptible	8
1123	1089	15-0198442-001-01	19310289	susceptible	4	non-susceptible	>32	susceptible	0.5	non-susceptible	16	susceptible	0.5	susceptible	0.03125	non-susceptible	8	susceptible	0.5	susceptible	32	susceptible	2	susceptible	4.75	susceptible	8
1124	1090	15-0199194-001-01	19313402	non-susceptible	16	non-susceptible	>32	non-susceptible	>8	non-susceptible	>16	susceptible	0.5	susceptible	0.03125	non-susceptible	8	susceptible	1	non-susceptible	64	susceptible	1	susceptible	4.75	susceptible	8
1125	1091	15-0198440-001-01	19313406	susceptible	2	susceptible	1	susceptible	0.25	susceptible	8	susceptible	0.5	susceptible	0.03125	non-susceptible	8	susceptible	0.5	non-susceptible	64	susceptible	1	susceptible	4.75	susceptible	4
1126	1092	15-0200678-001-01	19326039	non-susceptible	32	non-susceptible	>32	susceptible	1	susceptible	8	non-susceptible	>4	susceptible	0.03125	susceptible	1	susceptible	0.25	susceptible	16	susceptible	0.5	non-susceptible	76	susceptible	2
1127		15-0200678-001-01	19326044	non-susceptible	16	non-susceptible	>32	non-susceptible	>8	non-susceptible	>16	non-susceptible	>4	non-susceptible	>2	non-susceptible	>8	susceptible	0.25	non-susceptible	>64	susceptible	4	non-susceptible	76	susceptible	4
1128	1093	15-0200797-001-01	19339139	non-susceptible	16	non-susceptible	>32	non-susceptible	>8	non-susceptible	>16	susceptible	0.5	susceptible	0.03125	non-susceptible	8	susceptible	0.5	susceptible	32	susceptible	1	susceptible	4.75	susceptible	8
1129	1094	15-0201028-001-01	19353733	non-susceptible	32	non-susceptible	>32	susceptible	1	non-susceptible	>16	susceptible	0.5	susceptible	0.03125	non-susceptible	8	susceptible	0.5	susceptible	32	susceptible	2	susceptible	4.75	susceptible	8
1130		15-0201028-001-01	19353735	non-susceptible	16	non-susceptible	>32	susceptible	0.5	non-susceptible	>16	susceptible	0.5	susceptible	0.03125	non-susceptible	4	susceptible	0.5	susceptible	32	susceptible	2	susceptible	4.75	susceptible	8
1131	1095	15-0201040-001-01	19353895	non-susceptible	32	non-susceptible	>32	non-susceptible	8	non-susceptible	>16	susceptible	0.5	susceptible	0.03125	non-susceptible	4	susceptible	1	non-susceptible	64	susceptible	1	susceptible	4.75	susceptible	16
1132	1096	15-0202997-001-01	19353914	non-susceptible	16	non-susceptible	>32	non-susceptible	>8	non-susceptible	>16	susceptible	1	susceptible	0.03125	non-susceptible	>8	non-susceptible	>8	non-susceptible	>64	susceptible	1	non-susceptible	76	susceptible	4
1133	1097	15-0202964-001-01	19353935	non-susceptible	16	non-susceptible	>32	susceptible	0.5	non-susceptible	>16	susceptible	1	non-susceptible	>2	non-susceptible	8	susceptible	0.5	non-susceptible	>64	non-susceptible	>8	susceptible	4.75	susceptible	8
1134	1098	15-0203327-001-01	19358155	susceptible	8	susceptible	4	susceptible	0.5	non-susceptible	>16	susceptible	0.5	non-susceptible	>2	non-susceptible	>8	susceptible	0.5	non-susceptible	64	susceptible	2	non-susceptible	76	susceptible	8
1135	1099	15-0203349-001-01	19358164	non-susceptible	16	non-susceptible	>32	susceptible	0.5	non-susceptible	>16	susceptible	0.5	susceptible	0.03125	non-susceptible	8	susceptible	0.5	susceptible	32	susceptible	1	susceptible	4.75	susceptible	8
1136	1100	15-0203351-001-01	19358180	non-susceptible	32	non-susceptible	>32	non-susceptible	4	non-susceptible	>16	susceptible	0.5	susceptible	0.03125	non-susceptible	8	susceptible	0.5	susceptible	32	non-susceptible	>8	susceptible	4.75	susceptible	8
1137	1101	15-0205084-001-01	19365838	susceptible	8	non-susceptible	>32	non-susceptible	>8	non-susceptible	>16	susceptible	0.5	susceptible	0.03125	non-susceptible	>8	susceptible	0.5	non-susceptible	>64	susceptible	1	non-susceptible	76	susceptible	16
1138	1102	15-0206158-001-01	19365602	susceptible	2	susceptible	2	susceptible	0.5	non-susceptible	16	susceptible	1	non-susceptible	>2	non-susceptible	8	susceptible	1	non-susceptible	>64	non-susceptible	>8	non-susceptible	76	susceptible	8
1139	1103	15-0207521-001-01	19377962	susceptible	2	non-susceptible	>32	susceptible	0.25	non-susceptible	16	susceptible	0.5	non-susceptible	0.5	non-susceptible	4	susceptible	0.5	non-susceptible	>64	non-susceptible	>8	non-susceptible	76	non-susceptible	32
1140	1104	15-0207423-001-01	19377971	susceptible	8	non-susceptible	>32	non-susceptible	>8	non-susceptible	>16	susceptible	1	non-susceptible	>2	non-susceptible	4	susceptible	0.5	non-susceptible	64	non-susceptible	>8	non-susceptible	76	susceptible	8
1141	1105	15-0207491-001-01	19377996	non-susceptible	32	non-susceptible	>32	non-susceptible	>8	non-susceptible	>16	susceptible	0.5	susceptible	0.0625	non-susceptible	4	susceptible	0.5	non-susceptible	>64	non-susceptible	>8	susceptible	4.75	susceptible	8
1142	1106	15-0207440-001-01	19378063	susceptible	2	susceptible	2	susceptible	0.5	susceptible	8	susceptible	0.5	susceptible	0.03125	non-susceptible	4	susceptible	0.5	susceptible	32	susceptible	1	susceptible	4.75	susceptible	8
1143	1107	15-0208008-002-01	19378096	susceptible	8	non-susceptible	>32	susceptible	0.5	non-susceptible	16	susceptible	0.5	susceptible	0.03125	non-susceptible	8	susceptible	0.5	non-susceptible	64	non-susceptible	>8	susceptible	4.75	susceptible	4
1144	1108	15-0208043-002-01	19384980	non-susceptible	16	non-susceptible	>32	susceptible	1	non-susceptible	>16	susceptible	0.5	susceptible	0.03125	non-susceptible	4	susceptible	0.5	susceptible	32	non-susceptible	>8	non-susceptible	76	susceptible	8
1145	1109	15-0208113-001-01	19387378	non-susceptible	16	non-susceptible	>32	non-susceptible	>8	non-susceptible	>16	susceptible	0.5	susceptible	0.03125	non-susceptible	4	susceptible	0.5	susceptible	32	susceptible	1	susceptible	4.75	susceptible	4
1146	1110	15-0208102-001-01	19387379	non-susceptible	32	non-susceptible	>32	non-susceptible	4	non-susceptible	>16	susceptible	0.5	non-susceptible	>2	non-susceptible	>8	susceptible	1	non-susceptible	>64	non-susceptible	>8	non-susceptible	76	susceptible	8
1147	1111	15-0208086-001-01	19387382	susceptible	4	non-susceptible	16	susceptible	0.25	non-susceptible	>16	non-susceptible	>4	non-susceptible	>2	non-susceptible	4	susceptible	0.5	non-susceptible	>64	non-susceptible	>8	susceptible	38	susceptible	4
1148	1112	15-0208072-001-01	19387398	non-susceptible	16	non-susceptible	>32	non-susceptible	>8	non-susceptible	>16	susceptible	0.5	susceptible	0.03125	non-susceptible	8	susceptible	0.5	susceptible	32	susceptible	2	susceptible	4.75	susceptible	8
1149	1113	15-0209458-001-01	19395508	susceptible	8	non-susceptible	>32	susceptible	0.25	non-susceptible	16	susceptible	1	susceptible	0.125	non-susceptible	8	susceptible	0.5	susceptible	32	susceptible	1	susceptible	4.75	susceptible	8
1150	1114	15-0209470-001-01	19395511	susceptible	8	non-susceptible	>32	non-susceptible	>8	non-susceptible	>16	susceptible	0.5	susceptible	0.03125	non-susceptible	4	susceptible	0.5	susceptible	32	susceptible	2	susceptible	4.75	susceptible	8
1151	1115	15-0209423-001-01	19396690	susceptible	8	non-susceptible	>32	non-susceptible	>8	non-susceptible	>16	susceptible	1	non-susceptible	>2	non-susceptible	>8	susceptible	0.5	non-susceptible	>64	non-susceptible	>8	non-susceptible	76	susceptible	4
1152	1116	15-0210559-001-01	19418678	non-susceptible	16	non-susceptible	>32	susceptible	1	non-susceptible	16	susceptible	0.5	susceptible	0.25	non-susceptible	4	susceptible	0.5	susceptible	32	non-susceptible	>8	non-susceptible	76	susceptible	8
1153	1117	15-0210342-004-01	19418761	non-susceptible	16	non-susceptible	>32	non-susceptible	>8	non-susceptible	>16	susceptible	0.5	non-susceptible	>2	non-susceptible	4	non-susceptible	>8	non-susceptible	>64	non-susceptible	>8	susceptible	4.75	susceptible	4
1154	1118	15-0211396-001-01	19436858	susceptible	4	non-susceptible	>32	non-susceptible	>8	susceptible	8	susceptible	1	non-susceptible	0.5	susceptible	2	susceptible	0.5	susceptible	32	non-susceptible	>8	non-susceptible	76	susceptible	4
1155	1119	15-0211407-001-01	19436921	susceptible	4	susceptible	2	susceptible	0.25	non-susceptible	16	non-susceptible	>4	non-susceptible	>2	non-susceptible	>8	non-susceptible	>8	non-susceptible	>64	non-susceptible	>8	non-susceptible	76	non-susceptible	32
1156	1120	15-0212695-001-01	19436922	susceptible	4	susceptible	4	susceptible	0.25	susceptible	8	susceptible	0.5	non-susceptible	>2	non-susceptible	8	non-susceptible	>8	non-susceptible	64	non-susceptible	>8	non-susceptible	76	susceptible	4
1157	1121	15-0211934-003-01	19439989	non-susceptible	32	non-susceptible	>32	non-susceptible	>8	non-susceptible	>16	susceptible	0.5	non-susceptible	>2	non-susceptible	>8	non-susceptible	8	non-susceptible	>64	non-susceptible	>8	non-susceptible	76	susceptible	16
1158	1122	15-0211945-002-01	19440009	susceptible	4	susceptible	4	susceptible	0.5	non-susceptible	16	susceptible	0.5	non-susceptible	>2	non-susceptible	4	non-susceptible	>8	non-susceptible	>64	non-susceptible	>8	non-susceptible	76	non-susceptible	32
1159	1123	15-0212043-002-01	19440033	susceptible	8	non-susceptible	>32	susceptible	0.25	non-susceptible	>16	susceptible	0.5	susceptible	0.03125	non-susceptible	4	susceptible	0.5	non-susceptible	64	susceptible	1	susceptible	4.75	susceptible	4
1160	1124	15-0212283-001-01	19440040	susceptible	2	susceptible	2	susceptible	0.25	non-susceptible	16	susceptible	0.5	susceptible	0.03125	non-susceptible	8	susceptible	1	susceptible	32	susceptible	2	susceptible	4.75	susceptible	8
1161	1125	15-0213539-001-01	19436952	susceptible	2	susceptible	2	susceptible	0.25	susceptible	8	susceptible	0.5	non-susceptible	>2	non-susceptible	4	susceptible	0.25	non-susceptible	>64	susceptible	1	non-susceptible	76	susceptible	4
1162	1126	15-0213998-001-01	19436955	susceptible	2	susceptible	2	susceptible	0.25	susceptible	4	susceptible	1	susceptible	0.03125	non-susceptible	4	susceptible	0.25	susceptible	32	susceptible	0.125	susceptible	4.75	susceptible	4
1163	1127	15-0213551-001-01	19436978	non-susceptible	32	non-susceptible	>32	susceptible	2	non-susceptible	16	susceptible	1	non-susceptible	>2	non-susceptible	>8	susceptible	1	non-susceptible	>64	non-susceptible	>8	non-susceptible	76	susceptible	4
1164	1128	15-0213551-002-01	19436990	susceptible	8	non-susceptible	>32	susceptible	0.25	non-susceptible	16	susceptible	0.5	susceptible	0.03125	non-susceptible	4	susceptible	0.5	non-susceptible	64	susceptible	1	non-susceptible	76	susceptible	4
1165	1129	15-0213968-001-01	19436991	susceptible	4	non-susceptible	>32	susceptible	0.25	non-susceptible	>16	susceptible	1	susceptible	0.03125	non-susceptible	4	susceptible	4	non-susceptible	>64	non-susceptible	>8	non-susceptible	76	susceptible	8
1166	1130	15-0214902-001-01	19451006	susceptible	2	susceptible	2	susceptible	0.25	susceptible	4	susceptible	0.5	susceptible	0.03125	non-susceptible	8	susceptible	0.5	non-susceptible	>64	non-susceptible	>8	susceptible	4.75	susceptible	8
1167	1131	15-0216035-001-01	19451049	susceptible	8	non-susceptible	>32	susceptible	0.5	non-susceptible	>16	susceptible	0.5	susceptible	0.03125	non-susceptible	8	non-susceptible	8	non-susceptible	64	susceptible	2	susceptible	4.75	susceptible	16
1168	1132	15-0216035-002-01	19451051	susceptible	8	non-susceptible	>32	susceptible	0.25	non-susceptible	16	susceptible	0.5	non-susceptible	>2	non-susceptible	4	susceptible	1	non-susceptible	>64	non-susceptible	>8	non-susceptible	76	non-susceptible	64
1169	1133	15-0215115-001-01	19457238	susceptible	8	non-susceptible	>32	susceptible	0.5	non-susceptible	>16	susceptible	0.5	susceptible	0.03125	non-susceptible	>8	susceptible	0.5	non-susceptible	>64	susceptible	1	non-susceptible	76	susceptible	4
1170	1134	15-0214769-001-01	19451822	susceptible	2	susceptible	2	susceptible	0.25	susceptible	8	susceptible	0.5	susceptible	0.03125	non-susceptible	8	susceptible	0.5	susceptible	32	susceptible	1	susceptible	4.75	susceptible	16
1171	1135	15-0216848-001-01	19462117	non-susceptible	16	non-susceptible	>32	susceptible	1	non-susceptible	16	susceptible	0.5	susceptible	0.03125	non-susceptible	8	susceptible	0.5	susceptible	32	susceptible	2	susceptible	4.75	susceptible	8
1172	1136	15-0216417-001-01	19462168	non-susceptible	16	non-susceptible	>32	susceptible	0.5	susceptible	8	susceptible	0.5	susceptible	0.03125	non-susceptible	4	susceptible	1	susceptible	32	susceptible	1	susceptible	4.75	susceptible	4
1173	1137	15-0216426-001-01	19462339	susceptible	4	susceptible	4	susceptible	0.25	susceptible	8	susceptible	1	non-susceptible	>2	non-susceptible	>8	susceptible	0.5	non-susceptible	>64	susceptible	4	non-susceptible	76	susceptible	16
1174	1138	15-0216635-001-01	19470604	susceptible	4	non-susceptible	>32	susceptible	0.25	non-susceptible	16	susceptible	0.5	susceptible	0.03125	non-susceptible	4	susceptible	1	non-susceptible	>64	non-susceptible	>8	non-susceptible	76	susceptible	4
1175	1139	15-0217010-001-01	19470685	susceptible	4	non-susceptible	>32	susceptible	0.5	non-susceptible	16	susceptible	0.5	non-susceptible	>2	non-susceptible	>8	non-susceptible	>8	non-susceptible	64	non-susceptible	>8	non-susceptible	76	susceptible	16
1176	1140	15-0217017-001-01	19470709	non-susceptible	16	non-susceptible	>32	non-susceptible	>8	non-susceptible	>16	susceptible	0.5	susceptible	0.03125	non-susceptible	4	susceptible	0.5	non-susceptible	64	susceptible	2	susceptible	4.75	susceptible	8
1177	1141	15-0217021-001-01	19470733	susceptible	2	susceptible	1	susceptible	0.5	non-susceptible	16	susceptible	0.5	susceptible	0.03125	non-susceptible	8	susceptible	0.5	susceptible	32	susceptible	2	susceptible	4.75	susceptible	8
1178	1142	15-0218383-001-01	19480439	susceptible	2	susceptible	2	susceptible	0.25	susceptible	8	susceptible	0.5	non-susceptible	>2	non-susceptible	>8	susceptible	0.25	non-susceptible	>64	susceptible	1	non-susceptible	76	susceptible	4
1179	1143	15-0218951-001-01	19483606	susceptible	2	susceptible	2	susceptible	0.25	non-susceptible	16	susceptible	0.5	susceptible	0.03125	non-susceptible	4	susceptible	2	non-susceptible	>64	non-susceptible	>8	susceptible	4.75	susceptible	2
1180	1144	15-0218888-001-01	19483656	susceptible	2	susceptible	1	susceptible	0.25	susceptible	8	susceptible	0.5	susceptible	0.03125	non-susceptible	4	susceptible	0.5	susceptible	32	non-susceptible	>8	susceptible	4.75	susceptible	8
1181	1145	15-0218841-001-01	19483657	susceptible	4	susceptible	4	susceptible	0.25	non-susceptible	16	susceptible	0.5	non-susceptible	>2	susceptible	2	susceptible	1	non-susceptible	>64	non-susceptible	>8	non-susceptible	76	susceptible	16
1182	1146	15-0220489-001-01	19500878	susceptible	4	susceptible	4	susceptible	0.25	non-susceptible	16	susceptible	0.5	susceptible	0.03125	non-susceptible	4	susceptible	0.5	susceptible	32	susceptible	0.5	susceptible	4.75	susceptible	16
1183	1147	15-0220481-001-01	19501050	susceptible	8	non-susceptible	>32	susceptible	0.25	non-susceptible	16	susceptible	0.5	susceptible	0.03125	non-susceptible	8	susceptible	0.25	non-susceptible	64	susceptible	1	susceptible	4.75	non-susceptible	32
1184	1148	15-0220528-001-01	19501058	susceptible	2	susceptible	0.125	susceptible	1	susceptible	4	susceptible	0.5	susceptible	0.03125	non-susceptible	8	susceptible	0.5	susceptible	32	susceptible	1	susceptible	4.75	susceptible	8
1185	1149	15-0220929-001-01	19511549	susceptible	8	non-susceptible	>32	non-susceptible	>8	non-susceptible	>16	susceptible	0.5	susceptible	0.03125	non-susceptible	4	susceptible	0.5	non-susceptible	>64	non-susceptible	>8	non-susceptible	76	susceptible	8
1186	1150	15-0220952-001-01	19511558	non-susceptible	32	non-susceptible	>32	non-susceptible	>8	non-susceptible	>16	susceptible	0.5	non-susceptible	>2	non-susceptible	>8	non-susceptible	>8	non-susceptible	64	non-susceptible	>8	susceptible	4.75	susceptible	8
1187	1151	15-0220989-001-01	19511573	susceptible	4	non-susceptible	>32	susceptible	0.25	non-susceptible	16	susceptible	1	non-susceptible	>2	non-susceptible	4	non-susceptible	>8	non-susceptible	>64	non-susceptible	>8	non-susceptible	76	susceptible	8
1188	1152	15-0222417-003-01	19500549	susceptible	2	susceptible	2	susceptible	0.25	susceptible	8	susceptible	1	susceptible	0.03125	non-susceptible	4	susceptible	0.5	non-susceptible	64	non-susceptible	>8	susceptible	4.75	susceptible	4
1189	1153	15-0222419-001-01	19500689	susceptible	2	susceptible	2	susceptible	0.25	susceptible	8	susceptible	0.5	susceptible	0.03125	non-susceptible	8	susceptible	0.5	susceptible	32	susceptible	1	susceptible	4.75	susceptible	8
1190	1154	15-0223758-001-01	19528871	non-susceptible	16	non-susceptible	>32	susceptible	1	non-susceptible	>16	susceptible	0.5	non-susceptible	>2	non-susceptible	>8	susceptible	0.5	susceptible	32	non-susceptible	>8	susceptible	19	susceptible	4
1191	1155	15-0223836-001-01	19518566	susceptible	2	susceptible	1	susceptible	0.125	susceptible	8	susceptible	0.5	susceptible	0.03125	non-susceptible	8	susceptible	0.5	non-susceptible	>64	non-susceptible	>8	non-susceptible	76	susceptible	8
1192	1156	15-0223588-001-01	19518644	susceptible	8	non-susceptible	>32	non-susceptible	>8	non-susceptible	>16	susceptible	0.5	non-susceptible	>2	non-susceptible	>8	non-susceptible	>8	non-susceptible	64	susceptible	1	susceptible	4.75	susceptible	8
1193	1157	15-0225090-001-01	19533768	susceptible	2	susceptible	2	susceptible	0.25	susceptible	8	susceptible	0.5	susceptible	0.03125	non-susceptible	4	susceptible	0.5	non-susceptible	64	non-susceptible	>8	non-susceptible	76	susceptible	4
1194	1158	15-0225120-001-01	19533775	susceptible	4	susceptible	2	susceptible	0.5	non-susceptible	16	susceptible	0.5	susceptible	0.03125	susceptible	2	susceptible	0.5	susceptible	32	susceptible	1	susceptible	4.75	susceptible	4
1195	1159	15-0225181-001-01	19533783	susceptible	2	susceptible	4	susceptible	0.5	non-susceptible	16	susceptible	0.5	non-susceptible	>2	non-susceptible	>8	susceptible	0.5	non-susceptible	>64	non-susceptible	>8	non-susceptible	76	susceptible	4
1196	1160	15-0225147-001-01	19533790	susceptible	2	susceptible	1	susceptible	0.25	non-susceptible	16	susceptible	1	susceptible	0.03125	non-susceptible	4	susceptible	1	non-susceptible	>64	non-susceptible	>8	non-susceptible	76	non-susceptible	32
1197	1161	15-0225200-001-01	19533794	non-susceptible	16	non-susceptible	>32	susceptible	2	non-susceptible	16	susceptible	1	non-susceptible	>2	non-susceptible	4	non-susceptible	>8	non-susceptible	64	non-susceptible	>8	non-susceptible	76	susceptible	16
1198	1162	15-0225182-001-01	19533795	non-susceptible	32	non-susceptible	>32	susceptible	2	non-susceptible	>16	susceptible	0.5	non-susceptible	0.5	non-susceptible	>8	susceptible	1	susceptible	32	non-susceptible	>8	non-susceptible	76	susceptible	4
1199	1163	15-0227271-001-01	19573559	susceptible	4	non-susceptible	>32	susceptible	0.25	susceptible	8	susceptible	1	susceptible	0.25	non-susceptible	>8	susceptible	0.5	non-susceptible	>64	non-susceptible	>8	non-susceptible	76	susceptible	16
1200	1164	15-0228444-001-01	19586873	susceptible	4	susceptible	4	susceptible	1	non-susceptible	16	susceptible	0.5	non-susceptible	>2	non-susceptible	>8	susceptible	0.5	non-susceptible	>64	non-susceptible	>8	non-susceptible	76	susceptible	8
1201	1165	15-0228442-001-01	19595040	non-susceptible	16	non-susceptible	>32	susceptible	1	non-susceptible	16	susceptible	0.5	non-susceptible	>2	non-susceptible	>8	non-susceptible	>8	non-susceptible	>64	non-susceptible	>8	non-susceptible	76	susceptible	8
1202		15-0228442-001-01	19595041	susceptible	4	non-susceptible	>32	susceptible	0.5	susceptible	8	susceptible	0.5	non-susceptible	>2	non-susceptible	8	susceptible	0.25	susceptible	32	non-susceptible	>8	non-susceptible	76	susceptible	4
1203	1166	15-0228442-002-01	19597494	susceptible	2	non-susceptible	>32	susceptible	1	susceptible	8	non-susceptible	>4	non-susceptible	>2	non-susceptible	>8	susceptible	1	non-susceptible	>64	non-susceptible	>8	non-susceptible	76	susceptible	2
1204	1167	15-0230127-001-01	19587349	susceptible	4	susceptible	2	susceptible	0.5	susceptible	8	susceptible	0.5	susceptible	0.03125	non-susceptible	4	susceptible	0.5	non-susceptible	64	non-susceptible	>8	susceptible	4.75	susceptible	4
1205	1168	15-0230123-001-01	19587396	susceptible	4	susceptible	4	susceptible	0.5	non-susceptible	16	susceptible	0.5	susceptible	0.03125	non-susceptible	8	susceptible	0.5	non-susceptible	>64	non-susceptible	>8	non-susceptible	76	non-susceptible	32
1206	1169	15-0230141-001-01	19595173	susceptible	8	non-susceptible	>32	non-susceptible	>8	non-susceptible	>16	susceptible	0.5	susceptible	0.03125	non-susceptible	8	susceptible	0.5	non-susceptible	64	non-susceptible	>8	non-susceptible	76	susceptible	8
1207		15-0230141-001-01	19595174	susceptible	4	non-susceptible	>32	susceptible	0.5	susceptible	8	susceptible	0.5	susceptible	0.03125	non-susceptible	4	susceptible	0.5	susceptible	32	susceptible	1	susceptible	4.75	susceptible	4
1208	1170	15-0230132-001-01	19597529	susceptible	8	susceptible	4	susceptible	0.5	susceptible	8	susceptible	1	susceptible	0.03125	non-susceptible	4	susceptible	0.5	non-susceptible	>64	susceptible	1	susceptible	4.75	susceptible	8
1209		15-0230132-001-01	19597586	susceptible	2	susceptible	4	susceptible	0.5	non-susceptible	16	susceptible	0.5	susceptible	0.03125	non-susceptible	8	susceptible	0.5	susceptible	32	susceptible	1	susceptible	4.75	susceptible	8
1210	1171	15-0231385-001-01	19603133	susceptible	8	non-susceptible	>32	non-susceptible	>8	non-susceptible	>16	susceptible	0.5	susceptible	0.03125	non-susceptible	4	susceptible	0.5	susceptible	32	susceptible	1	susceptible	4.75	susceptible	4
1211	1172	15-0231090-001-01	19616047	susceptible	2	susceptible	2	susceptible	0.5	non-susceptible	16	susceptible	0.5	non-susceptible	>2	non-susceptible	8	susceptible	1	non-susceptible	>64	non-susceptible	>8	non-susceptible	76	susceptible	8
1212	1173	15-0232438-001-01	19616048	non-susceptible	16	non-susceptible	>32	susceptible	1	non-susceptible	>16	susceptible	0.5	non-susceptible	>2	non-susceptible	>8	non-susceptible	>8	non-susceptible	>64	non-susceptible	>8	non-susceptible	76	susceptible	8
1213	1174	15-0232462-001-01	19616049	susceptible	4	susceptible	4	susceptible	0.25	susceptible	8	susceptible	0.5	non-susceptible	>2	non-susceptible	4	susceptible	0.5	susceptible	32	non-susceptible	>8	susceptible	4.75	non-susceptible	32
1214	1175	15-0232489-002-01	19616050	non-susceptible	32	non-susceptible	>32	non-susceptible	4	non-susceptible	>16	susceptible	0.5	susceptible	0.03125	non-susceptible	4	susceptible	0.5	susceptible	32	non-susceptible	>8	susceptible	4.75	susceptible	4
1215	1176	15-0232517-001-01	19616051	non-susceptible	32	non-susceptible	>32	non-susceptible	4	non-susceptible	>16	susceptible	0.5	susceptible	0.03125	non-susceptible	8	susceptible	0.5	susceptible	32	susceptible	2	susceptible	4.75	susceptible	8
1216	1177	15-0233136-001-01	19616052	susceptible	4	susceptible	2	susceptible	0.25	susceptible	8	susceptible	0.5	susceptible	0.03125	non-susceptible	4	susceptible	0.5	susceptible	32	susceptible	1	susceptible	4.75	susceptible	4
1217	1178	15-0232569-001-01	19616543	non-susceptible	32	non-susceptible	>32	non-susceptible	>8	non-susceptible	>16	susceptible	1	susceptible	0.25	non-susceptible	8	susceptible	0.5	non-susceptible	>64	non-susceptible	>8	non-susceptible	76	susceptible	8
1218	1179	15-0232566-001-01	19616591	susceptible	4	non-susceptible	>32	susceptible	0.25	non-susceptible	16	susceptible	0.5	non-susceptible	>2	susceptible	2	susceptible	1	non-susceptible	>64	non-susceptible	>8	non-susceptible	76	susceptible	4
1219	1180	15-0232440-001-01	19647671	non-susceptible	32	non-susceptible	>32	non-susceptible	>8	non-susceptible	>16	susceptible	1	susceptible	0.03125	susceptible	2	susceptible	0.5	non-susceptible	>64	non-susceptible	>8	non-susceptible	76	susceptible	8
1220	1181	15-0232684-001-01	19618821	susceptible	4	non-susceptible	>32	susceptible	0.25	non-susceptible	>16	susceptible	0.5	susceptible	0.03125	non-susceptible	4	susceptible	0.5	non-susceptible	>64	susceptible	1	susceptible	4.75	susceptible	16
1221	1182	15-0234068-001-01	19628309	non-susceptible	16	non-susceptible	>32	non-susceptible	4	non-susceptible	16	susceptible	1	non-susceptible	>2	non-susceptible	>8	non-susceptible	>8	non-susceptible	>64	susceptible	2	non-susceptible	76	susceptible	8
1222	1183	15-0234019-001-01	19628310	susceptible	8	non-susceptible	>32	susceptible	0.25	non-susceptible	16	susceptible	2	susceptible	0.03125	non-susceptible	>8	non-susceptible	>8	non-susceptible	>64	non-susceptible	>8	non-susceptible	76	non-susceptible	64
1223	1184	15-0234062-001-01	19628311	non-susceptible	16	non-susceptible	>32	susceptible	0.5	non-susceptible	16	susceptible	1	non-susceptible	>2	non-susceptible	8	non-susceptible	8	non-susceptible	>64	non-susceptible	>8	non-susceptible	76	susceptible	8
1224	1185	15-0234291-001-01	19628315	susceptible	8	non-susceptible	>32	non-susceptible	>8	non-susceptible	>16	susceptible	1	susceptible	0.03125	non-susceptible	4	susceptible	0.5	susceptible	32	susceptible	2	susceptible	4.75	susceptible	16
1225	1186	15-0234416-004-01	19634727	susceptible	2	susceptible	2	susceptible	0.25	non-susceptible	16	susceptible	0.5	susceptible	0.03125	non-susceptible	8	susceptible	0.25	non-susceptible	>64	non-susceptible	>8	non-susceptible	76	susceptible	16
1226	1187	15-0234425-001-01	19634736	non-susceptible	32	non-susceptible	>32	non-susceptible	4	non-susceptible	>16	susceptible	0.5	non-susceptible	>2	non-susceptible	>8	susceptible	0.5	non-susceptible	>64	non-susceptible	>8	non-susceptible	76	susceptible	8
1227	1188	15-0236013-001-01	19650592	susceptible	8	non-susceptible	>32	non-susceptible	>8	non-susceptible	>16	susceptible	0.5	susceptible	0.03125	non-susceptible	4	susceptible	1	non-susceptible	>64	susceptible	2	susceptible	4.75	non-susceptible	32
1228	1189	15-0237148-001-01	19647842	susceptible	8	non-susceptible	>32	non-susceptible	>8	non-susceptible	>16	susceptible	0.5	non-susceptible	>2	non-susceptible	>8	non-susceptible	>8	non-susceptible	>64	non-susceptible	>8	non-susceptible	76	susceptible	4
1229	1190	15-0237141-002-01	19647963	susceptible	4	non-susceptible	>32	non-susceptible	>8	non-susceptible	>16	susceptible	0.5	susceptible	0.25	non-susceptible	4	susceptible	0.25	susceptible	32	non-susceptible	>8	susceptible	4.75	susceptible	8
1230	1191	15-0237210-001-01	19647990	non-susceptible	16	non-susceptible	>32	susceptible	0.5	non-susceptible	>16	susceptible	1	susceptible	0.125	non-susceptible	4	susceptible	0.5	susceptible	32	non-susceptible	>8	susceptible	4.75	susceptible	4
1231	1192	15-0237235-001-01	19648281	susceptible	2	susceptible	2	susceptible	0.25	susceptible	8	susceptible	1	susceptible	0.03125	non-susceptible	8	susceptible	0.5	susceptible	32	susceptible	1	susceptible	4.75	susceptible	8
1232	1193	15-0237233-001-01	19659468	non-susceptible	16	non-susceptible	>32	susceptible	0.5	non-susceptible	>16	susceptible	1	non-susceptible	>2	non-susceptible	4	non-susceptible	8	non-susceptible	>64	non-susceptible	>8	non-susceptible	76	susceptible	8
1233	1194	15-0237340-001-01	19650561	susceptible	2	susceptible	2	susceptible	0.25	susceptible	8	susceptible	0.5	susceptible	0.03125	non-susceptible	>8	susceptible	0.5	non-susceptible	>64	non-susceptible	>8	non-susceptible	76	susceptible	8
1234	1195	15-0237381-001-01	19650581	susceptible	8	non-susceptible	>32	non-susceptible	>8	non-susceptible	>16	susceptible	0.5	susceptible	0.03125	non-susceptible	8	non-susceptible	>8	susceptible	32	susceptible	2	susceptible	4.75	susceptible	8
1235	1196	15-0238148-001-01	19659454	susceptible	2	susceptible	2	susceptible	0.5	susceptible	8	susceptible	0.5	susceptible	0.03125	non-susceptible	4	susceptible	0.5	susceptible	32	susceptible	1	susceptible	4.75	susceptible	8
1236	1197	15-0239238-001-01	19675997	susceptible	2	susceptible	2	susceptible	0.25	susceptible	1	susceptible	0.5	susceptible	0.03125	non-susceptible	4	susceptible	1	non-susceptible	64	susceptible	2	non-susceptible	76	susceptible	8
1237	1198	15-0239232-001-01	19675998	non-susceptible	16	non-susceptible	>32	susceptible	1	non-susceptible	>16	susceptible	0.5	susceptible	0.0625	non-susceptible	4	susceptible	0.5	non-susceptible	>64	non-susceptible	>8	susceptible	4.75	susceptible	8
1238	1199	15-0240080-001-01	19688897	non-susceptible	32	non-susceptible	>32	non-susceptible	8	non-susceptible	>16	susceptible	0.5	susceptible	0.03125	non-susceptible	4	susceptible	0.5	susceptible	32	non-susceptible	>8	non-susceptible	76	susceptible	8
1239	1200	15-0240756-001-01	19726619	susceptible	8	non-susceptible	>32	non-susceptible	>8	non-susceptible	>16	susceptible	1	susceptible	0.03125	non-susceptible	8	susceptible	0.5	susceptible	32	susceptible	1	non-susceptible	76	susceptible	8
1240	1201	15-0240841-001-01	19711247	non-susceptible	16	non-susceptible	>32	susceptible	1	non-susceptible	>16	susceptible	0.5	non-susceptible	>2	non-susceptible	>8	susceptible	0.5	non-susceptible	>64	non-susceptible	>8	susceptible	4.75	susceptible	4
1241	1202	15-0240860-001-01	19711299	non-susceptible	16	non-susceptible	>32	susceptible	1	non-susceptible	>16	susceptible	0.5	susceptible	0.03125	non-susceptible	4	susceptible	0.5	susceptible	32	susceptible	1	susceptible	4.75	susceptible	4
1242	1203	15-0242586-001-01	19726143	susceptible	8	non-susceptible	>32	susceptible	0.25	non-susceptible	>16	susceptible	0.5	susceptible	0.03125	non-susceptible	4	susceptible	0.5	susceptible	32	susceptible	1	non-susceptible	76	susceptible	8
1243	1204	15-0242573-001-01	19726176	susceptible	8	non-susceptible	>32	non-susceptible	>8	non-susceptible	>16	susceptible	1	susceptible	0.03125	non-susceptible	4	susceptible	1	non-susceptible	64	susceptible	1	susceptible	4.75	susceptible	16
1244	1205	15-0242577-001-01	19726416	susceptible	4	susceptible	4	susceptible	0.5	non-susceptible	16	susceptible	0.5	susceptible	0.03125	non-susceptible	4	susceptible	0.5	susceptible	32	susceptible	1	susceptible	4.75	susceptible	8
1245	1206	15-0242596-001-01	19726526	susceptible	2	susceptible	2	susceptible	0.25	susceptible	8	susceptible	1	non-susceptible	>2	non-susceptible	>8	susceptible	1	non-susceptible	>64	non-susceptible	8	non-susceptible	76	susceptible	8
1246	1207	15-0242596-002-01	19726758	susceptible	8	non-susceptible	>32	non-susceptible	>8	non-susceptible	>16	susceptible	0.5	non-susceptible	>2	non-susceptible	>8	non-susceptible	>8	non-susceptible	>64	non-susceptible	>8	susceptible	4.75	susceptible	8
1247	1208	15-0242580-001-01	19726852	susceptible	2	susceptible	2	susceptible	0.25	susceptible	8	susceptible	1	susceptible	0.25	non-susceptible	4	susceptible	1	non-susceptible	64	non-susceptible	>8	non-susceptible	76	non-susceptible	>64
1248	1209	15-0242605-001-01	19726956	susceptible	4	susceptible	4	susceptible	0.5	non-susceptible	16	susceptible	1	susceptible	0.03125	non-susceptible	4	susceptible	0.5	susceptible	32	susceptible	1	susceptible	4.75	susceptible	8
1249		15-0242605-001-01	19726964	susceptible	2	susceptible	2	susceptible	0.25	susceptible	4	susceptible	1	non-susceptible	>2	non-susceptible	>8	susceptible	0.5	non-susceptible	>64	non-susceptible	>8	non-susceptible	76	susceptible	8
1250	1210	15-0244342-001-01	19727044	non-susceptible	32	non-susceptible	>32	non-susceptible	8	non-susceptible	>16	susceptible	1	susceptible	0.25	non-susceptible	4	susceptible	0.5	non-susceptible	>64	susceptible	1	susceptible	4.75	susceptible	8
1251	1211	15-0244654-001-01	19727105	susceptible	8	non-susceptible	>32	susceptible	0.25	non-susceptible	16	susceptible	1	susceptible	0.03125	non-susceptible	8	susceptible	0.5	non-susceptible	64	susceptible	2	susceptible	4.75	susceptible	8
1252	1212	15-0245382-001-01	19746724	susceptible	8	non-susceptible	>32	non-susceptible	>8	non-susceptible	>16	susceptible	0.5	non-susceptible	>2	non-susceptible	4	susceptible	0.25	non-susceptible	>64	non-susceptible	>8	non-susceptible	76	susceptible	4
1253	1213	15-0246753-001-01	19770083	susceptible	4	susceptible	4	susceptible	0.5	non-susceptible	>16	susceptible	0.5	susceptible	0.03125	non-susceptible	4	susceptible	0.5	non-susceptible	64	non-susceptible	>8	non-susceptible	76	susceptible	4
1254	1214	15-0246745-001-01	19770096	susceptible	4	susceptible	4	susceptible	0.5	non-susceptible	16	susceptible	0.5	non-susceptible	>2	non-susceptible	4	susceptible	0.5	susceptible	32	non-susceptible	>8	non-susceptible	76	susceptible	4
1255	1215	15-0246760-001-01	19770773	non-susceptible	16	non-susceptible	>32	susceptible	2	non-susceptible	>16	susceptible	0.5	non-susceptible	>2	non-susceptible	>8	non-susceptible	>8	non-susceptible	>64	non-susceptible	>8	non-susceptible	76	susceptible	2
1256	1216	15-0248788-001-01	19806340	susceptible	8	non-susceptible	>32	susceptible	0.5	non-susceptible	>16	susceptible	0.5	non-susceptible	>2	non-susceptible	>8	susceptible	0.5	non-susceptible	>64	non-susceptible	>8	non-susceptible	76	susceptible	8
1257	1217	15-0248743-001-01	19806342	non-susceptible	16	non-susceptible	>32	susceptible	2	non-susceptible	>16	susceptible	0.5	non-susceptible	>2	non-susceptible	>8	non-susceptible	8	non-susceptible	>64	non-susceptible	>8	non-susceptible	76	susceptible	4
1258	1218	15-0250148-001-01	19813030	susceptible	2	susceptible	2	susceptible	0.25	susceptible	8	susceptible	0.5	non-susceptible	1	non-susceptible	>8	susceptible	1	non-susceptible	>64	non-susceptible	>8	non-susceptible	76	non-susceptible	32
1259	1219	15-0250186-001-01	19813055	susceptible	8	non-susceptible	>32	susceptible	0.5	non-susceptible	>16	susceptible	1	susceptible	0.03125	non-susceptible	4	susceptible	0.25	susceptible	32	susceptible	1	susceptible	4.75	susceptible	8
1260	1220	15-0250165-001-01	19813073	susceptible	4	non-susceptible	>32	susceptible	0.25	susceptible	8	susceptible	1	non-susceptible	>2	non-susceptible	8	susceptible	1	non-susceptible	>64	susceptible	1	non-susceptible	76	susceptible	16
1261	1221	15-0250170-001-01	19813074	susceptible	2	susceptible	4	susceptible	0.25	non-susceptible	16	susceptible	0.5	non-susceptible	>2	non-susceptible	>8	susceptible	0.5	non-susceptible	>64	non-susceptible	>8	non-susceptible	76	susceptible	4
1262		15-0250170-001-01	19813075	susceptible	4	susceptible	4	susceptible	0.5	non-susceptible	16	susceptible	0.5	non-susceptible	>2	non-susceptible	4	susceptible	1	susceptible	32	non-susceptible	>8	susceptible	4.75	susceptible	8
1263	1222	15-0250178-001-01	19813086	susceptible	4	susceptible	4	susceptible	0.25	susceptible	8	susceptible	1	susceptible	0.03125	non-susceptible	8	susceptible	0.25	susceptible	32	non-susceptible	>8	susceptible	9.5	susceptible	4
1264	1223	15-0250178-002-01	19813087	susceptible	4	susceptible	4	susceptible	0.25	susceptible	8	susceptible	0.5	susceptible	0.03125	non-susceptible	>8	susceptible	0.5	non-susceptible	>64	susceptible	0.5	non-susceptible	76	susceptible	2
1265	1224	15-0251994-001-01	19839055	non-susceptible	16	non-susceptible	>32	non-susceptible	>8	non-susceptible	>16	susceptible	1	non-susceptible	>2	non-susceptible	>8	susceptible	0.5	non-susceptible	64	non-susceptible	>8	non-susceptible	76	susceptible	16
1266	1225	15-0252196-001-01	19817316	susceptible	8	non-susceptible	>32	susceptible	0.5	non-susceptible	>16	susceptible	2	susceptible	0.25	non-susceptible	8	susceptible	1	non-susceptible	>64	non-susceptible	>8	susceptible	4.75	non-susceptible	64
1267	1226	15-0252186-001-01	19817320	non-susceptible	32	non-susceptible	>32	non-susceptible	>8	non-susceptible	>16	susceptible	1	non-susceptible	>2	non-susceptible	8	non-susceptible	>8	non-susceptible	>64	non-susceptible	>8	non-susceptible	76	susceptible	8
1268	1227	15-0252613-001-01	19827153	susceptible	8	non-susceptible	>32	non-susceptible	>8	non-susceptible	>16	susceptible	0.5	susceptible	0.03125	non-susceptible	8	susceptible	1	non-susceptible	>64	non-susceptible	>8	non-susceptible	76	non-susceptible	>64
1269	1228	15-0253021-001-01	19826467	susceptible	8	non-susceptible	>32	susceptible	0.5	non-susceptible	16	susceptible	1	susceptible	0.25	non-susceptible	4	non-susceptible	>8	non-susceptible	64	susceptible	1	susceptible	4.75	susceptible	4
1270	1229	15-0254313-001-01	19848962	susceptible	4	non-susceptible	>32	susceptible	0.5	non-susceptible	>16	susceptible	0.5	susceptible	0.25	non-susceptible	8	susceptible	0.5	susceptible	32	non-susceptible	>8	non-susceptible	76	susceptible	4
1271	1230	15-0255802-001-01	19860559	susceptible	8	non-susceptible	>32	susceptible	0.25	non-susceptible	>16	susceptible	1	non-susceptible	>2	non-susceptible	>8	susceptible	0.5	non-susceptible	>64	non-susceptible	>8	non-susceptible	76	susceptible	8
1272	1231	15-0255788-001-01	19860574	susceptible	4	non-susceptible	>32	susceptible	0.25	non-susceptible	16	susceptible	0.5	susceptible	0.03125	non-susceptible	4	susceptible	0.5	susceptible	32	susceptible	1	susceptible	4.75	susceptible	8
1273	1232	15-0255790-001-01	19860615	susceptible	4	susceptible	2	susceptible	0.25	susceptible	8	susceptible	1	susceptible	0.25	non-susceptible	4	susceptible	0.5	susceptible	32	non-susceptible	>8	susceptible	4.75	susceptible	4
1274	1233	15-0255703-001-01	19860674	susceptible	2	susceptible	4	susceptible	0.5	susceptible	8	susceptible	0.5	susceptible	0.125	non-susceptible	4	non-susceptible	>8	susceptible	32	non-susceptible	>8	susceptible	4.75	susceptible	16
1275	1234	15-0255735-001-01	19860675	susceptible	8	non-susceptible	>32	non-susceptible	>8	non-susceptible	>16	susceptible	0.5	susceptible	0.25	non-susceptible	4	susceptible	0.5	susceptible	32	non-susceptible	>8	susceptible	4.75	susceptible	4
1276	1235	15-0256258-001-01	19866234	susceptible	4	non-susceptible	>32	non-susceptible	>8	non-susceptible	>16	susceptible	1	susceptible	0.125	non-susceptible	>8	susceptible	0.5	non-susceptible	>64	susceptible	1	non-susceptible	76	susceptible	4
1277	1236	15-0257765-001-01	19901782	susceptible	2	susceptible	2	susceptible	0.5	susceptible	8	susceptible	0.5	susceptible	0.03125	non-susceptible	4	susceptible	1	non-susceptible	>64	susceptible	1	non-susceptible	76	susceptible	4
1278	1237	15-0257872-001-01	19905788	susceptible	4	non-susceptible	>32	susceptible	0.25	non-susceptible	16	susceptible	0.5	susceptible	0.03125	non-susceptible	8	susceptible	0.5	susceptible	32	non-susceptible	>8	susceptible	4.75	susceptible	8
1279	1238	15-0257876-001-01	19905830	non-susceptible	16	non-susceptible	>32	susceptible	1	non-susceptible	>16	susceptible	2	susceptible	0.03125	non-susceptible	4	susceptible	0.5	susceptible	32	susceptible	1	susceptible	4.75	susceptible	4
1280	1239	15-0259494-001-01	19901769	susceptible	4	non-susceptible	>32	susceptible	0.25	non-susceptible	16	susceptible	2	non-susceptible	>2	non-susceptible	8	non-susceptible	>8	non-susceptible	>64	non-susceptible	>8	non-susceptible	76	susceptible	8
1281	1240	15-0259488-001-01	19901771	susceptible	2	susceptible	1	susceptible	0.25	susceptible	4	susceptible	1	susceptible	0.25	non-susceptible	>8	non-susceptible	>8	non-susceptible	>64	non-susceptible	>8	susceptible	4.75	susceptible	4
1282	1241	15-0260707-001-01	19916130	non-susceptible	16	non-susceptible	>32	non-susceptible	>8	non-susceptible	>16	susceptible	0.5	non-susceptible	>2	susceptible	2	susceptible	1	non-susceptible	>64	non-susceptible	>8	non-susceptible	76	susceptible	8
1283	1242	15-0260706-001-01	19916131	non-susceptible	16	non-susceptible	>32	susceptible	1	non-susceptible	16	susceptible	1	susceptible	0.03125	non-susceptible	>8	susceptible	0.5	non-susceptible	>64	susceptible	1	non-susceptible	76	susceptible	4
1284	1243	15-0260725-001-01	19919279	susceptible	2	susceptible	2	susceptible	0.25	non-susceptible	16	susceptible	0.5	non-susceptible	>2	non-susceptible	4	susceptible	1	non-susceptible	>64	non-susceptible	>8	non-susceptible	76	non-susceptible	32
1285	1244	15-0261752-001-01	19933362	non-susceptible	16	non-susceptible	>32	non-susceptible	>8	non-susceptible	>16	susceptible	0.5	susceptible	0.03125	non-susceptible	8	susceptible	0.5	susceptible	32	susceptible	1	susceptible	4.75	susceptible	8
1286	1245	15-0261865-001-01	19935981	non-susceptible	16	non-susceptible	>32	susceptible	0.5	non-susceptible	>16	susceptible	1	susceptible	0.25	non-susceptible	4	susceptible	0.5	susceptible	32	non-susceptible	>8	non-susceptible	76	susceptible	8
1287	1246	15-0264200-001-01	19956874	susceptible	4	susceptible	4	susceptible	0.5	non-susceptible	>16	susceptible	1	susceptible	0.25	non-susceptible	>8	non-susceptible	>8	non-susceptible	>64	non-susceptible	>8	susceptible	4.75	susceptible	4
1288	1247	15-0263240-001-01	19956876	susceptible	2	susceptible	4	susceptible	0.25	susceptible	8	susceptible	0.5	susceptible	0.03125	non-susceptible	4	susceptible	0.5	susceptible	32	susceptible	1	susceptible	4.75	susceptible	8
1289	1248	15-0263224-002-01	19956879	non-susceptible	16	non-susceptible	>32	susceptible	1	susceptible	8	susceptible	0.5	non-susceptible	>2	non-susceptible	>8	non-susceptible	>8	non-susceptible	>64	non-susceptible	>8	non-susceptible	76	susceptible	4
1290	1249	15-0263238-001-01	19973991	non-susceptible	16	non-susceptible	>32	susceptible	1	non-susceptible	>16	susceptible	1	non-susceptible	>2	non-susceptible	>8	susceptible	1	non-susceptible	>64	non-susceptible	>8	non-susceptible	76	susceptible	4
1291	1250	15-0265234-001-01	19973992	susceptible	8	non-susceptible	>32	non-susceptible	8	non-susceptible	>16	susceptible	1	non-susceptible	>2	non-susceptible	>8	susceptible	1	non-susceptible	>64	non-susceptible	>8	non-susceptible	76	susceptible	8
1292	1251	15-0265654-001-01	19973993	susceptible	8	non-susceptible	>32	susceptible	0.25	non-susceptible	16	susceptible	0.5	susceptible	0.03125	non-susceptible	4	susceptible	0.25	susceptible	32	susceptible	0.5	susceptible	4.75	susceptible	4
1293	1252	15-0265646-001-01	19973994	susceptible	8	non-susceptible	>32	susceptible	0.5	non-susceptible	16	susceptible	0.5	susceptible	0.03125	non-susceptible	8	susceptible	0.5	susceptible	32	susceptible	1	susceptible	4.75	susceptible	8
1294	1253	15-0265646-002-01	19973995	susceptible	2	susceptible	2	susceptible	0.25	non-susceptible	16	susceptible	0.5	susceptible	0.03125	non-susceptible	4	susceptible	0.5	susceptible	32	susceptible	2	susceptible	4.75	susceptible	4
1295	1254	15-0265436-001-01	19993943	susceptible	4	susceptible	2	susceptible	0.25	susceptible	8	susceptible	0.5	non-susceptible	>2	non-susceptible	>8	non-susceptible	>8	non-susceptible	>64	non-susceptible	>8	non-susceptible	76	susceptible	8
1296	1255	15-0266831-002-01	19973997	susceptible	8	non-susceptible	>32	non-susceptible	8	non-susceptible	>16	susceptible	0.5	susceptible	0.0625	non-susceptible	8	susceptible	1	non-susceptible	>64	non-susceptible	>8	non-susceptible	76	non-susceptible	32
1297	1256	15-0267168-001-01	19973998	non-susceptible	16	non-susceptible	>32	susceptible	1	non-susceptible	>16	susceptible	0.5	non-susceptible	>2	non-susceptible	>8	non-susceptible	>8	non-susceptible	>64	non-susceptible	>8	non-susceptible	76	susceptible	2
1298	1257	15-0266831-001-01	19973999	susceptible	8	non-susceptible	>32	susceptible	0.5	non-susceptible	16	susceptible	0.5	susceptible	0.03125	non-susceptible	4	susceptible	0.5	susceptible	32	susceptible	2	susceptible	4.75	susceptible	4
1299	1258	15-0266945-001-01	19977860	susceptible	8	non-susceptible	>32	non-susceptible	>8	non-susceptible	>16	susceptible	0.5	susceptible	0.125	non-susceptible	4	susceptible	2	non-susceptible	>64	non-susceptible	>8	non-susceptible	76	susceptible	16
1300	1259	15-0267951-001-01	19988073	susceptible	4	susceptible	2	susceptible	0.5	non-susceptible	16	susceptible	0.5	susceptible	0.125	non-susceptible	>8	non-susceptible	>8	non-susceptible	>64	non-susceptible	>8	non-susceptible	76	susceptible	4
1301	1260	15-0267958-001-01	19988075	susceptible	8	non-susceptible	>32	susceptible	0.5	non-susceptible	16	susceptible	0.5	non-susceptible	>2	non-susceptible	>8	susceptible	0.5	non-susceptible	>64	non-susceptible	>8	non-susceptible	76	susceptible	8
1302	1261	15-0268033-001-01	19993920	susceptible	8	non-susceptible	>32	susceptible	0.5	non-susceptible	>16	susceptible	0.5	susceptible	0.03125	non-susceptible	4	susceptible	0.5	susceptible	32	susceptible	2	susceptible	4.75	susceptible	8
1303	1262	15-0268042-001-01	19993924	non-susceptible	32	non-susceptible	>32	non-susceptible	4	non-susceptible	>16	susceptible	0.5	non-susceptible	>2	non-susceptible	>8	non-susceptible	>8	non-susceptible	>64	non-susceptible	>8	non-susceptible	76	non-susceptible	64
1304	1263	15-0268053-001-01	19993925	susceptible	2	susceptible	2	susceptible	0.25	susceptible	8	susceptible	0.5	susceptible	0.03125	non-susceptible	4	susceptible	0.5	non-susceptible	>64	non-susceptible	>8	susceptible	4.75	susceptible	4
1305	1264	15-0268068-001-01	19993927	susceptible	2	susceptible	1	susceptible	0.25	susceptible	8	susceptible	1	susceptible	0.03125	non-susceptible	8	susceptible	0.5	susceptible	32	susceptible	1	susceptible	4.75	susceptible	8
1306	1265	15-0269129-001-01	20002744	susceptible	8	non-susceptible	>32	non-susceptible	>8	non-susceptible	>16	susceptible	0.5	susceptible	0.03125	non-susceptible	8	susceptible	1	susceptible	32	susceptible	1	susceptible	4.75	susceptible	8
1307	1266	15-0269107-001-01	20002745	susceptible	8	non-susceptible	>32	susceptible	0.5	non-susceptible	16	susceptible	0.5	susceptible	0.03125	non-susceptible	8	susceptible	0.5	susceptible	32	non-susceptible	>8	susceptible	4.75	susceptible	8
1308	1267	15-0269163-001-01	20002757	susceptible	8	non-susceptible	>32	susceptible	0.5	non-susceptible	16	susceptible	0.5	susceptible	0.03125	non-susceptible	4	susceptible	0.5	non-susceptible	>64	non-susceptible	>8	non-susceptible	76	susceptible	8
1309	1268	15-0269121-001-01	20002758	susceptible	4	non-susceptible	>32	non-susceptible	>8	non-susceptible	>16	susceptible	0.5	susceptible	0.03125	non-susceptible	4	susceptible	0.5	susceptible	32	susceptible	1	susceptible	4.75	susceptible	8
1310	1269	15-0269834-001-01	20013259	non-susceptible	16	non-susceptible	>32	non-susceptible	>8	non-susceptible	>16	susceptible	1	non-susceptible	>2	non-susceptible	>8	non-susceptible	>8	non-susceptible	>64	non-susceptible	>8	non-susceptible	76	susceptible	8
1311	1270	15-0269181-001-01	20013724	susceptible	8	non-susceptible	>32	susceptible	0.5	non-susceptible	>16	susceptible	2	susceptible	0.03125	non-susceptible	8	susceptible	0.5	susceptible	32	susceptible	1	susceptible	4.75	susceptible	4
1312	1271	15-0269867-001-01	20013807	non-susceptible	16	non-susceptible	>32	non-susceptible	>8	non-susceptible	>16	susceptible	1	non-susceptible	>2	non-susceptible	>8	non-susceptible	8	non-susceptible	>64	non-susceptible	>8	non-susceptible	76	susceptible	8
1313	1272	15-0270808-001-01	20030825	susceptible	2	susceptible	2	susceptible	0.25	susceptible	8	susceptible	0.5	susceptible	0.03125	non-susceptible	4	susceptible	1	susceptible	32	susceptible	0.5	susceptible	4.75	susceptible	4
1314	1273	15-0271451-005-01	20033954	non-susceptible	16	non-susceptible	>32	susceptible	0.5	non-susceptible	16	susceptible	1	susceptible	0.03125	non-susceptible	8	susceptible	1	non-susceptible	64	susceptible	2	susceptible	4.75	susceptible	16
1315	1274	15-0273281-001-01	20047657	susceptible	8	non-susceptible	>32	susceptible	0.5	non-susceptible	16	susceptible	1	susceptible	0.03125	non-susceptible	4	susceptible	4	susceptible	32	susceptible	1	susceptible	4.75	susceptible	4
1316	1275	15-0272926-001-01	20047665	susceptible	2	susceptible	2	susceptible	0.25	susceptible	8	susceptible	1	non-susceptible	>2	non-susceptible	>8	non-susceptible	>8	non-susceptible	>64	non-susceptible	>8	non-susceptible	76	susceptible	16
1317	1276	15-0272936-003-01	20139345	susceptible	8	non-susceptible	>32	non-susceptible	>8	non-susceptible	>16	susceptible	0.5	non-susceptible	>2	non-susceptible	8	susceptible	0.5	non-susceptible	>64	non-susceptible	>8	non-susceptible	76	susceptible	4
1318	1277	15-0274632-001-01	20047684	susceptible	4	susceptible	4	susceptible	0.25	susceptible	8	susceptible	0.5	susceptible	0.03125	non-susceptible	4	susceptible	0.5	non-susceptible	>64	non-susceptible	>8	non-susceptible	76	susceptible	4
1319	1278	15-0274617-001-01	20047685	susceptible	8	non-susceptible	>32	non-susceptible	>8	non-susceptible	>16	susceptible	0.5	non-susceptible	>2	non-susceptible	4	non-susceptible	8	non-susceptible	>64	non-susceptible	>8	non-susceptible	76	susceptible	4
1320	1279	15-0274553-002-01	20047698	susceptible	4	non-susceptible	>32	non-susceptible	>8	non-susceptible	>16	susceptible	0.5	non-susceptible	>2	non-susceptible	>8	non-susceptible	>8	non-susceptible	>64	non-susceptible	8	non-susceptible	76	susceptible	4
1321	1280	15-0275683-001-01	20059180	susceptible	8	non-susceptible	>32	susceptible	0.5	non-susceptible	16	susceptible	0.5	susceptible	0.03125	non-susceptible	4	susceptible	0.5	susceptible	32	susceptible	1	susceptible	4.75	susceptible	8
1322	1281	15-0275679-001-01	20059182	susceptible	2	susceptible	2	susceptible	0.5	non-susceptible	16	susceptible	1	susceptible	0.03125	non-susceptible	8	susceptible	0.5	susceptible	32	non-susceptible	>8	susceptible	4.75	susceptible	8
1323	1282	15-0275677-002-01	20059183	non-susceptible	32	non-susceptible	>32	non-susceptible	4	non-susceptible	>16	susceptible	0.5	susceptible	0.125	non-susceptible	4	non-susceptible	>8	susceptible	32	non-susceptible	>8	susceptible	4.75	susceptible	4
1324	1283	15-0275699-002-01	20059185	non-susceptible	16	non-susceptible	>32	susceptible	1	non-susceptible	16	susceptible	0.5	susceptible	0.03125	non-susceptible	8	susceptible	0.5	non-susceptible	>64	non-susceptible	>8	non-susceptible	76	susceptible	4
1325	1284	15-0277061-001-01	20069073	susceptible	4	susceptible	4	susceptible	0.25	non-susceptible	16	susceptible	1	non-susceptible	>2	non-susceptible	>8	non-susceptible	>8	non-susceptible	64	non-susceptible	>8	non-susceptible	76	susceptible	8
1326	1285	15-0277043-001-01	20069077	non-susceptible	16	non-susceptible	>32	non-susceptible	>8	non-susceptible	>16	susceptible	0.5	susceptible	0.03125	non-susceptible	>8	susceptible	0.5	non-susceptible	>64	non-susceptible	>8	susceptible	4.75	susceptible	8
1327	1286	15-0277031-001-01	20069078	susceptible	8	non-susceptible	>32	susceptible	0.5	non-susceptible	16	susceptible	0.5	susceptible	0.03125	non-susceptible	>8	susceptible	0.5	non-susceptible	>64	non-susceptible	>8	non-susceptible	76	susceptible	4
1328	1287	15-0277186-001-01	20074736	non-susceptible	16	non-susceptible	>32	non-susceptible	4	non-susceptible	16	susceptible	1	susceptible	0.25	non-susceptible	>8	susceptible	0.5	non-susceptible	>64	non-susceptible	>8	non-susceptible	76	susceptible	4
1329	1288	15-0277180-001-01	20074943	susceptible	2	susceptible	2	susceptible	0.25	non-susceptible	16	susceptible	1	non-susceptible	>2	non-susceptible	>8	susceptible	1	non-susceptible	>64	susceptible	4	non-susceptible	76	susceptible	16
1330	1289	15-0278680-001-01	20089370	susceptible	4	non-susceptible	>32	susceptible	0.25	non-susceptible	16	susceptible	1	non-susceptible	>2	non-susceptible	4	non-susceptible	>8	non-susceptible	>64	non-susceptible	>8	non-susceptible	76	non-susceptible	32
1331	1290	15-0278686-001-01	20089376	susceptible	8	non-susceptible	>32	susceptible	0.25	non-susceptible	>16	non-susceptible	>4	non-susceptible	>2	non-susceptible	>8	non-susceptible	>8	non-susceptible	>64	susceptible	1	non-susceptible	76	susceptible	4
1332	1291	15-0278673-002-01	20089382	non-susceptible	32	non-susceptible	>32	non-susceptible	8	non-susceptible	>16	susceptible	0.5	susceptible	0.03125	non-susceptible	4	susceptible	0.5	non-susceptible	64	susceptible	1	susceptible	4.75	susceptible	8
1333	1292	15-0278673-001-01	20089390	non-susceptible	16	non-susceptible	>32	susceptible	0.5	non-susceptible	16	susceptible	0.5	susceptible	0.25	non-susceptible	4	susceptible	0.5	non-susceptible	64	non-susceptible	>8	susceptible	4.75	susceptible	4
1334	1293	15-0278678-001-01	20089395	non-susceptible	16	non-susceptible	>32	non-susceptible	>8	non-susceptible	>16	susceptible	1	susceptible	0.03125	non-susceptible	4	susceptible	1	non-susceptible	>64	susceptible	2	susceptible	4.75	susceptible	8
1335	1294	15-0278966-001-01	20101297	susceptible	8	non-susceptible	>32	susceptible	0.25	non-susceptible	16	susceptible	1	susceptible	0.03125	non-susceptible	4	susceptible	0.5	susceptible	32	susceptible	1	non-susceptible	76	susceptible	16
1336	1295	15-0279259-001-01	20101298	susceptible	8	non-susceptible	>32	susceptible	0.5	non-susceptible	>16	susceptible	0.5	susceptible	0.03125	non-susceptible	>8	susceptible	1	non-susceptible	>64	non-susceptible	>8	non-susceptible	76	susceptible	16
1337	1296	15-0278960-001-01	20137267	susceptible	2	susceptible	2	susceptible	0.5	non-susceptible	16	susceptible	1	susceptible	0.25	non-susceptible	>8	susceptible	0.5	susceptible	32	non-susceptible	>8	susceptible	4.75	susceptible	8
1338	1297	15-0280728-001-01	20115608	non-susceptible	32	non-susceptible	>32	susceptible	0.5	non-susceptible	>16	susceptible	1	non-susceptible	>2	non-susceptible	8	susceptible	0.25	non-susceptible	>64	non-susceptible	>8	susceptible	4.75	susceptible	4
1339	1298	15-0280816-001-01	20137310	susceptible	8	non-susceptible	>32	non-susceptible	>8	non-susceptible	>16	susceptible	1	susceptible	0.03125	non-susceptible	>8	susceptible	0.5	non-susceptible	>64	non-susceptible	>8	non-susceptible	76	susceptible	16
1340	1299	15-0282721-001-01	20115597	susceptible	2	susceptible	2	susceptible	0.25	non-susceptible	16	susceptible	0.5	susceptible	0.03125	non-susceptible	8	susceptible	1	susceptible	32	susceptible	1	susceptible	4.75	susceptible	8
1341	1300	15-0282724-001-01	20122061	non-susceptible	16	non-susceptible	>32	non-susceptible	>8	non-susceptible	>16	susceptible	0.5	non-susceptible	>2	non-susceptible	>8	non-susceptible	>8	non-susceptible	>64	non-susceptible	>8	non-susceptible	76	non-susceptible	>64
1342	1301	15-0282686-001-01	20122065	susceptible	8	non-susceptible	>32	susceptible	0.5	non-susceptible	16	susceptible	1	non-susceptible	>2	non-susceptible	>8	susceptible	1	non-susceptible	>64	susceptible	1	non-susceptible	76	non-susceptible	>64
1343	1302	15-0282720-001-01	20122192	susceptible	8	non-susceptible	>32	susceptible	0.5	non-susceptible	>16	susceptible	0.5	susceptible	0.03125	non-susceptible	4	susceptible	0.5	non-susceptible	64	susceptible	1	susceptible	4.75	susceptible	8
1344	1303	15-0282698-001-01	20122266	non-susceptible	16	non-susceptible	>32	susceptible	1	non-susceptible	16	susceptible	0.5	susceptible	0.03125	non-susceptible	8	susceptible	2	susceptible	32	non-susceptible	>8	susceptible	4.75	non-susceptible	32
1345	1304	15-0282789-002-01	20137391	non-susceptible	16	non-susceptible	>32	susceptible	0.5	non-susceptible	>16	susceptible	1	susceptible	0.03125	non-susceptible	>8	susceptible	0.5	non-susceptible	>64	non-susceptible	>8	non-susceptible	76	susceptible	8
1346	1305	15-0283162-001-01	20137406	non-susceptible	16	non-susceptible	>32	susceptible	1	non-susceptible	16	susceptible	0.5	susceptible	0.25	non-susceptible	>8	susceptible	1	non-susceptible	>64	non-susceptible	>8	non-susceptible	76	non-susceptible	64
1347	1306	15-0283164-001-01	20137437	susceptible	2	susceptible	1	susceptible	0.25	susceptible	8	susceptible	0.5	susceptible	0.03125	non-susceptible	4	susceptible	0.5	non-susceptible	>64	non-susceptible	>8	susceptible	4.75	susceptible	4
1348	1307	15-0283638-001-01	20139346	susceptible	2	susceptible	4	susceptible	0.5	susceptible	8	susceptible	0.5	susceptible	0.03125	non-susceptible	8	susceptible	1	non-susceptible	64	non-susceptible	>8	susceptible	4.75	susceptible	16
1349	1308	15-0283686-001-01	20139347	susceptible	2	susceptible	2	susceptible	0.25	susceptible	8	susceptible	0.5	susceptible	0.03125	non-susceptible	8	susceptible	1	susceptible	32	susceptible	2	susceptible	4.75	susceptible	8
1350	1309	15-0283677-001-01	20139348	non-susceptible	16	non-susceptible	>32	susceptible	0.5	non-susceptible	>16	susceptible	0.5	susceptible	0.03125	non-susceptible	4	susceptible	1	non-susceptible	>64	susceptible	2	susceptible	4.75	susceptible	4
1351	1310	15-0283669-001-01	20142877	susceptible	2	susceptible	2	susceptible	1	non-susceptible	>16	susceptible	1	susceptible	0.03125	non-susceptible	4	susceptible	1	non-susceptible	64	susceptible	1	susceptible	4.75	susceptible	8
1352	1311	15-0283668-001-01	20142882	susceptible	4	non-susceptible	>32	non-susceptible	4	non-susceptible	>16	susceptible	0.5	susceptible	0.03125	non-susceptible	>8	non-susceptible	>8	non-susceptible	>64	non-susceptible	>8	non-susceptible	76	susceptible	16
1353	1312	15-0283690-001-01	20142892	susceptible	2	susceptible	2	susceptible	0.25	susceptible	8	susceptible	0.5	susceptible	0.25	non-susceptible	>8	susceptible	1	non-susceptible	>64	non-susceptible	>8	non-susceptible	76	non-susceptible	64
1354	1313	15-0283847-001-01	20147194	non-susceptible	32	non-susceptible	>32	susceptible	2	non-susceptible	16	susceptible	0.5	non-susceptible	0.5	non-susceptible	>8	non-susceptible	>8	non-susceptible	>64	non-susceptible	>8	non-susceptible	76	susceptible	8
1355	1314	15-0283952-001-01	20147367	susceptible	8	non-susceptible	>32	susceptible	0.5	non-susceptible	16	susceptible	0.5	non-susceptible	>2	non-susceptible	4	non-susceptible	8	non-susceptible	>64	non-susceptible	>8	non-susceptible	76	susceptible	8
1356	1315	15-0285211-001-01	20160422	susceptible	2	susceptible	2	susceptible	0.5	non-susceptible	>16	susceptible	0.5	susceptible	0.03125	non-susceptible	8	susceptible	0.5	non-susceptible	>64	non-susceptible	>8	non-susceptible	76	susceptible	4
1357	1316	15-0285236-001-01	20160429	susceptible	8	non-susceptible	>32	non-susceptible	>8	non-susceptible	>16	susceptible	0.5	susceptible	0.125	non-susceptible	>8	non-susceptible	>8	non-susceptible	>64	non-susceptible	>8	non-susceptible	76	susceptible	4
1358	1317	15-0285244-001-01	20160434	non-susceptible	16	non-susceptible	>32	susceptible	1	non-susceptible	16	susceptible	0.5	non-susceptible	>2	non-susceptible	>8	susceptible	0.5	non-susceptible	>64	non-susceptible	>8	non-susceptible	76	susceptible	4
1359	1318	15-0285245-001-01	20160435	susceptible	2	susceptible	2	susceptible	0.5	non-susceptible	16	susceptible	0.5	susceptible	0.0625	susceptible	2	susceptible	1	non-susceptible	64	non-susceptible	>8	susceptible	4.75	susceptible	4
1360	1319	15-0285613-001-01	20160242	non-susceptible	32	non-susceptible	>32	susceptible	1	non-susceptible	>16	susceptible	0.5	susceptible	0.03125	non-susceptible	>8	susceptible	0.5	non-susceptible	>64	susceptible	1	non-susceptible	76	susceptible	4
1361	1320	15-0285627-001-01	20160262	susceptible	4	non-susceptible	>32	susceptible	0.5	non-susceptible	16	susceptible	0.5	susceptible	0.25	non-susceptible	>8	non-susceptible	>8	non-susceptible	>64	non-susceptible	>8	non-susceptible	76	non-susceptible	>64
1362	1321	15-0286924-001-01	20171880	susceptible	8	non-susceptible	>32	non-susceptible	>8	non-susceptible	>16	susceptible	0.5	susceptible	0.03125	non-susceptible	8	susceptible	0.5	susceptible	32	susceptible	2	susceptible	4.75	susceptible	8
1363	1322	15-0286941-001-01	20172029	susceptible	8	non-susceptible	>32	susceptible	0.5	non-susceptible	16	susceptible	0.5	susceptible	0.03125	non-susceptible	4	susceptible	1	non-susceptible	>64	susceptible	1	susceptible	4.75	susceptible	8
1364	1323	15-0286895-001-01	20172071	susceptible	2	susceptible	2	susceptible	0.25	susceptible	8	susceptible	0.5	susceptible	0.03125	susceptible	2	susceptible	0.5	susceptible	32	susceptible	0.5	susceptible	4.75	susceptible	4
1365	1324	15-0286895-002-01	20172090	susceptible	2	susceptible	2	susceptible	0.25	susceptible	8	susceptible	0.5	susceptible	0.03125	non-susceptible	4	susceptible	1	non-susceptible	>64	susceptible	1	susceptible	4.75	susceptible	8
1366	1325	15-0286913-001-01	20172101	susceptible	2	susceptible	2	susceptible	0.25	susceptible	8	susceptible	1	susceptible	0.03125	non-susceptible	8	susceptible	0.5	susceptible	32	susceptible	0.5	susceptible	4.75	susceptible	8
1367	1326	15-0287154-001-01	20179001	susceptible	8	non-susceptible	>32	susceptible	0.5	non-susceptible	>16	susceptible	1	susceptible	0.03125	non-susceptible	4	susceptible	1	susceptible	32	susceptible	0.5	susceptible	4.75	susceptible	8
1368	1327	15-0287156-001-01	20179091	susceptible	8	non-susceptible	>32	susceptible	0.5	non-susceptible	>16	susceptible	2	non-susceptible	>2	non-susceptible	4	non-susceptible	8	non-susceptible	>64	non-susceptible	>8	susceptible	4.75	susceptible	4
1369	1328	15-0287405-002-01	20179197	non-susceptible	16	non-susceptible	>32	non-susceptible	>8	non-susceptible	>16	susceptible	0.5	non-susceptible	>2	non-susceptible	>8	non-susceptible	>8	non-susceptible	>64	non-susceptible	>8	non-susceptible	76	non-susceptible	64
1370	1329	15-0288556-001-01	20191083	susceptible	2	susceptible	4	susceptible	0.25	non-susceptible	16	susceptible	0.5	susceptible	0.03125	non-susceptible	8	susceptible	1	susceptible	32	susceptible	2	susceptible	4.75	susceptible	8
1371	1330	15-0288600-001-01	20191086	non-susceptible	32	non-susceptible	>32	non-susceptible	4	non-susceptible	>16	susceptible	0.5	non-susceptible	>2	non-susceptible	>8	susceptible	4	non-susceptible	>64	susceptible	2	non-susceptible	76	non-susceptible	64
1372	1331	15-0288653-001-01	20197364	susceptible	8	non-susceptible	>32	susceptible	0.25	non-susceptible	16	susceptible	1	non-susceptible	>2	non-susceptible	8	susceptible	0.5	susceptible	32	non-susceptible	>8	non-susceptible	76	susceptible	4
1373	1332	15-0288650-002-01	20197376	susceptible	8	non-susceptible	>32	susceptible	0.25	non-susceptible	>16	susceptible	1	non-susceptible	>2	non-susceptible	4	susceptible	1	non-susceptible	64	susceptible	1	susceptible	4.75	susceptible	8
1374	1333	15-0290553-001-01	20191080	susceptible	4	susceptible	4	susceptible	0.25	non-susceptible	16	susceptible	0.5	non-susceptible	>2	non-susceptible	>8	non-susceptible	>8	non-susceptible	>64	non-susceptible	>8	non-susceptible	76	susceptible	4
1375	1334	15-0290818-001-01	20197406	susceptible	8	non-susceptible	>32	susceptible	0.25	non-susceptible	>16	susceptible	1	susceptible	0.0625	non-susceptible	8	susceptible	0.5	non-susceptible	>64	non-susceptible	>8	non-susceptible	76	susceptible	8
1376	1335	15-0290816-003-01	20197419	susceptible	8	non-susceptible	>32	susceptible	0.5	non-susceptible	>16	susceptible	1	non-susceptible	>2	non-susceptible	4	susceptible	1	non-susceptible	>64	susceptible	1	susceptible	4.75	susceptible	16
1377	1336	15-0290780-001-01	20197432	susceptible	8	non-susceptible	>32	susceptible	0.25	non-susceptible	16	susceptible	1	susceptible	0.25	non-susceptible	8	susceptible	0.5	susceptible	32	non-susceptible	>8	susceptible	4.75	susceptible	4
1378	1337	15-0291619-001-01	20207234	susceptible	4	susceptible	2	susceptible	0.25	susceptible	8	susceptible	1	susceptible	0.125	non-susceptible	4	non-susceptible	>8	non-susceptible	>64	non-susceptible	>8	susceptible	4.75	susceptible	4
1379	1338	15-0291748-001-01	20207516	non-susceptible	16	non-susceptible	>32	non-susceptible	>8	non-susceptible	>16	susceptible	0.5	susceptible	0.03125	non-susceptible	4	susceptible	0.5	susceptible	32	susceptible	2	susceptible	4.75	susceptible	4
1380	1339	15-0291743-001-01	20207525	susceptible	2	susceptible	2	susceptible	0.25	susceptible	8	susceptible	0.5	non-susceptible	>2	non-susceptible	8	non-susceptible	>8	non-susceptible	>64	non-susceptible	>8	susceptible	4.75	susceptible	16
1381	1340	15-0291639-001-01	20207533	susceptible	4	susceptible	2	susceptible	0.5	non-susceptible	16	susceptible	1	susceptible	0.03125	non-susceptible	4	susceptible	1	non-susceptible	>64	non-susceptible	>8	susceptible	4.75	susceptible	4
1382	1341	15-0291687-001-01	20212956	susceptible	2	susceptible	2	susceptible	0.25	susceptible	4	susceptible	0.5	non-susceptible	0.5	non-susceptible	>8	susceptible	1	susceptible	32	non-susceptible	>8	susceptible	4.75	susceptible	4
1383	1342	15-0291752-001-01	20213224	susceptible	4	susceptible	2	susceptible	0.25	non-susceptible	16	susceptible	1	susceptible	0.125	non-susceptible	>8	susceptible	0.5	non-susceptible	>64	susceptible	1	non-susceptible	76	susceptible	2
1384	1343	15-0291508-001-01	20207262	susceptible	8	non-susceptible	>32	susceptible	0.25	non-susceptible	16	susceptible	0.5	non-susceptible	>2	non-susceptible	4	susceptible	0.5	susceptible	32	susceptible	0.5	susceptible	4.75	susceptible	16
1385	1344	15-0292698-001-01	20227189	susceptible	4	non-susceptible	>32	non-susceptible	>8	non-susceptible	>16	susceptible	0.5	susceptible	0.03125	non-susceptible	4	susceptible	0.5	non-susceptible	64	non-susceptible	>8	non-susceptible	76	susceptible	4
1386	1345	15-0293327-001-01	20227194	non-susceptible	32	non-susceptible	>32	non-susceptible	4	non-susceptible	>16	susceptible	0.5	susceptible	0.25	non-susceptible	>8	non-susceptible	>8	non-susceptible	>64	non-susceptible	>8	susceptible	4.75	susceptible	4
1387	1346	15-0292683-001-01	20227198	susceptible	8	non-susceptible	>32	susceptible	0.25	non-susceptible	16	susceptible	0.5	non-susceptible	>2	non-susceptible	>8	susceptible	0.5	non-susceptible	>64	non-susceptible	>8	non-susceptible	76	susceptible	8
1388	1347	15-0292695-001-01	20227199	non-susceptible	16	non-susceptible	>32	non-susceptible	>8	non-susceptible	>16	susceptible	0.5	susceptible	0.03125	non-susceptible	8	susceptible	0.5	susceptible	32	non-susceptible	>8	susceptible	4.75	susceptible	4
1389	1348	15-0292688-001-01	20227200	susceptible	4	non-susceptible	>32	non-susceptible	>8	non-susceptible	>16	susceptible	0.5	susceptible	0.03125	non-susceptible	4	non-susceptible	>8	non-susceptible	>64	non-susceptible	>8	susceptible	4.75	susceptible	8
1390	1349	15-0293108-002-01	20228106	non-susceptible	16	non-susceptible	>32	non-susceptible	>8	non-susceptible	>16	susceptible	1	non-susceptible	>2	non-susceptible	8	susceptible	1	non-susceptible	>64	non-susceptible	>8	non-susceptible	76	susceptible	2
1391	1350	15-0293100-001-01	20228216	susceptible	4	non-susceptible	>32	non-susceptible	>8	non-susceptible	>16	non-susceptible	>4	susceptible	0.25	non-susceptible	4	susceptible	1	non-susceptible	>64	non-susceptible	>8	non-susceptible	76	non-susceptible	32
1392	1351	15-0293059-001-01	20228318	non-susceptible	16	non-susceptible	>32	susceptible	1	non-susceptible	16	susceptible	0.5	non-susceptible	>2	non-susceptible	4	susceptible	0.5	non-susceptible	64	non-susceptible	>8	susceptible	19	susceptible	4
1393	1352	15-0293066-001-01	20228505	non-susceptible	16	non-susceptible	>32	susceptible	1	non-susceptible	>16	susceptible	0.5	susceptible	0.03125	non-susceptible	4	susceptible	0.5	susceptible	32	susceptible	1	susceptible	4.75	susceptible	8
1394	1353	15-0293081-001-01	20228546	non-susceptible	16	non-susceptible	>32	susceptible	1	non-susceptible	16	susceptible	1	non-susceptible	>2	non-susceptible	4	susceptible	1	non-susceptible	>64	non-susceptible	>8	non-susceptible	76	susceptible	16
1395	1354	15-0294207-001-01	20244012	susceptible	4	susceptible	4	susceptible	0.25	non-susceptible	16	susceptible	0.5	susceptible	0.03125	susceptible	2	non-susceptible	>8	non-susceptible	>64	non-susceptible	>8	non-susceptible	76	susceptible	2
1396	1355	15-0294205-001-01	20244015	susceptible	8	non-susceptible	>32	susceptible	0.5	non-susceptible	>16	susceptible	0.5	non-susceptible	>2	non-susceptible	>8	susceptible	1	non-susceptible	>64	non-susceptible	>8	non-susceptible	76	non-susceptible	32
1397	1356	15-0294212-001-01	20244030	susceptible	8	non-susceptible	>32	susceptible	0.25	non-susceptible	>16	susceptible	0.5	susceptible	0.125	non-susceptible	>8	non-susceptible	>8	non-susceptible	>64	non-susceptible	>8	non-susceptible	76	susceptible	4
1398	1357	15-0294393-001-01	20254001	susceptible	8	non-susceptible	>32	susceptible	0.5	non-susceptible	>16	susceptible	1	susceptible	0.25	non-susceptible	>8	susceptible	0.5	non-susceptible	>64	non-susceptible	>8	non-susceptible	76	susceptible	8
1399	1358	15-0295991-001-01	20269261	susceptible	8	non-susceptible	>32	susceptible	0.5	non-susceptible	>16	susceptible	0.5	susceptible	0.03125	non-susceptible	8	susceptible	0.5	non-susceptible	>64	non-susceptible	>8	susceptible	4.75	susceptible	8
1400	1359	15-0296440-001-01	20272587	susceptible	8	non-susceptible	>32	susceptible	0.25	non-susceptible	>16	susceptible	0.5	susceptible	0.25	non-susceptible	>8	non-susceptible	>8	non-susceptible	>64	non-susceptible	>8	non-susceptible	76	susceptible	8
1401	1360	15-0297905-001-01	20269749	susceptible	8	non-susceptible	>32	susceptible	0.5	non-susceptible	16	susceptible	0.5	susceptible	0.03125	non-susceptible	8	susceptible	2	susceptible	32	susceptible	0.5	susceptible	4.75	susceptible	8
1402	1361	15-0297897-001-01	20269753	susceptible	8	non-susceptible	>32	susceptible	0.25	non-susceptible	>16	susceptible	0.5	susceptible	0.25	susceptible	2	susceptible	2	non-susceptible	>64	non-susceptible	>8	susceptible	4.75	susceptible	2
1403	1362	15-0297910-001-01	20269757	non-susceptible	16	non-susceptible	>32	non-susceptible	4	non-susceptible	16	susceptible	1	non-susceptible	>2	non-susceptible	>8	non-susceptible	>8	non-susceptible	>64	non-susceptible	>8	non-susceptible	76	susceptible	8
1404	1363	15-0297889-001-01	20269760	non-susceptible	32	non-susceptible	>32	susceptible	2	non-susceptible	16	susceptible	1	susceptible	0.03125	non-susceptible	4	susceptible	1	susceptible	32	non-susceptible	>8	susceptible	4.75	susceptible	8
1405	1364	15-0297901-001-01	20278190	non-susceptible	16	non-susceptible	>32	susceptible	0.5	non-susceptible	16	susceptible	1	susceptible	0.03125	non-susceptible	4	susceptible	2	non-susceptible	>64	non-susceptible	>8	susceptible	4.75	susceptible	16
1406	1365	15-0298670-001-01	20272610	susceptible	2	susceptible	1	susceptible	0.25	susceptible	8	susceptible	1	non-susceptible	>2	susceptible	2	susceptible	0.5	susceptible	16	non-susceptible	>8	non-susceptible	76	susceptible	4
1407	1366	15-0298653-001-01	20281230	susceptible	8	non-susceptible	>32	susceptible	0.25	non-susceptible	>16	susceptible	1	susceptible	0.25	susceptible	2	susceptible	0.5	non-susceptible	64	non-susceptible	>8	non-susceptible	76	non-susceptible	32
1408	1367	15-0298664-001-01	20328346	non-susceptible	16	non-susceptible	>32	susceptible	1	non-susceptible	>16	susceptible	1	non-susceptible	>2	non-susceptible	>8	susceptible	0.5	non-susceptible	>64	non-susceptible	>8	non-susceptible	76	susceptible	4
1409	1368	15-0298133-001-01	20328760	susceptible	8	non-susceptible	>32	susceptible	0.5	non-susceptible	16	susceptible	1	non-susceptible	>2	non-susceptible	>8	non-susceptible	>8	non-susceptible	>64	non-susceptible	>8	non-susceptible	76	non-susceptible	64
1410	1369	15-0298615-001-01	20348279	susceptible	8	non-susceptible	>32	susceptible	0.5	non-susceptible	>16	susceptible	0.5	non-susceptible	>2	non-susceptible	4	susceptible	0.5	non-susceptible	>64	non-susceptible	>8	susceptible	4.75	susceptible	8
1411	1370	15-0299313-001-01	20278149	non-susceptible	16	non-susceptible	>32	non-susceptible	4	non-susceptible	>16	susceptible	1	non-susceptible	>2	non-susceptible	8	susceptible	0.5	non-susceptible	>64	susceptible	0.5	susceptible	4.75	susceptible	2
1412	1371	15-0299609-001-01	20278833	susceptible	4	non-susceptible	>32	susceptible	0.25	susceptible	8	susceptible	0.5	non-susceptible	>2	non-susceptible	4	non-susceptible	>8	non-susceptible	>64	non-susceptible	>8	non-susceptible	76	susceptible	8
1413	1372	15-0299582-001-01	20278834	susceptible	4	susceptible	2	susceptible	0.25	susceptible	8	susceptible	0.5	non-susceptible	>2	non-susceptible	>8	non-susceptible	>8	non-susceptible	>64	non-susceptible	>8	non-susceptible	76	susceptible	4
1414	1373	15-0299564-001-01	20278843	susceptible	8	non-susceptible	>32	non-susceptible	>8	non-susceptible	>16	susceptible	0.5	non-susceptible	>2	non-susceptible	8	non-susceptible	>8	susceptible	32	non-susceptible	>8	susceptible	4.75	susceptible	4
1415	1374	15-0299907-001-01	20278854	susceptible	2	susceptible	2	susceptible	0.5	non-susceptible	16	susceptible	0.5	susceptible	0.03125	susceptible	2	susceptible	2	susceptible	32	susceptible	1	susceptible	4.75	non-susceptible	32
1416	1375	15-0299910-001-01	20278868	susceptible	8	non-susceptible	>32	non-susceptible	>8	non-susceptible	>16	susceptible	2	non-susceptible	>2	non-susceptible	>8	non-susceptible	>8	non-susceptible	>64	non-susceptible	>8	non-susceptible	76	susceptible	4
1417	1376	15-0299307-001-01	20288543	susceptible	4	susceptible	4	susceptible	0.25	susceptible	8	susceptible	0.5	non-susceptible	>2	non-susceptible	>8	susceptible	0.5	susceptible	32	non-susceptible	>8	non-susceptible	76	susceptible	4
1418	1377	15-0299305-001-01	20300314	susceptible	8	non-susceptible	>32	non-susceptible	>8	non-susceptible	>16	susceptible	1	non-susceptible	>2	non-susceptible	4	susceptible	0.5	non-susceptible	>64	non-susceptible	>8	susceptible	4.75	susceptible	2
1419	1378	15-0299417-001-01	20281286	susceptible	8	non-susceptible	>32	susceptible	1	non-susceptible	>16	susceptible	1	non-susceptible	>2	non-susceptible	>8	non-susceptible	>8	non-susceptible	>64	non-susceptible	>8	non-susceptible	76	susceptible	4
1420	1379	15-0299424-002-01	20281370	susceptible	2	susceptible	2	susceptible	0.25	non-susceptible	16	susceptible	2	susceptible	0.03125	non-susceptible	8	susceptible	0.5	susceptible	32	susceptible	2	susceptible	4.75	susceptible	8
1421	1380	15-0299261-001-01	20300311	susceptible	8	non-susceptible	>32	susceptible	0.5	non-susceptible	16	susceptible	0.5	susceptible	0.03125	non-susceptible	8	non-susceptible	8	non-susceptible	64	susceptible	1	susceptible	4.75	susceptible	8
1422	1381	15-0300635-001-01	20312143	non-susceptible	16	non-susceptible	>32	susceptible	1	non-susceptible	>16	susceptible	0.5	susceptible	0.03125	non-susceptible	>8	non-susceptible	>8	non-susceptible	>64	susceptible	1	non-susceptible	76	non-susceptible	64
1423	1382	15-0300606-001-01	20312144	susceptible	8	non-susceptible	>32	susceptible	0.25	non-susceptible	>16	susceptible	0.5	non-susceptible	0.5	non-susceptible	4	susceptible	0.5	susceptible	32	non-susceptible	>8	non-susceptible	76	susceptible	8
1424	1383	15-0300620-001-01	20312145	susceptible	4	susceptible	4	susceptible	0.5	non-susceptible	>16	susceptible	0.5	non-susceptible	>2	non-susceptible	4	non-susceptible	8	non-susceptible	>64	non-susceptible	>8	non-susceptible	76	susceptible	4
1425	1384	15-0300661-001-01	20312146	susceptible	4	non-susceptible	>32	non-susceptible	>8	non-susceptible	>16	susceptible	1	susceptible	0.125	non-susceptible	8	susceptible	1	non-susceptible	>64	susceptible	1	susceptible	4.75	susceptible	8
1426	1385	15-0300609-001-01	20312151	non-susceptible	16	non-susceptible	>32	susceptible	0.5	non-susceptible	>16	susceptible	1	non-susceptible	>2	non-susceptible	8	susceptible	0.5	susceptible	32	non-susceptible	>8	susceptible	4.75	susceptible	4
1427	1386	15-0300613-001-01	20312152	susceptible	2	susceptible	2	susceptible	0.25	susceptible	8	susceptible	1	susceptible	0.25	non-susceptible	8	susceptible	0.5	non-susceptible	>64	non-susceptible	>8	susceptible	4.75	susceptible	4
1428	1387	15-0301099-001-01	20313813	non-susceptible	16	non-susceptible	>32	susceptible	1	non-susceptible	16	susceptible	1	susceptible	0.03125	non-susceptible	>8	non-susceptible	>8	susceptible	32	susceptible	1	susceptible	4.75	susceptible	16
1429	1388	15-0301089-002-01	20313835	susceptible	8	non-susceptible	>32	susceptible	0.25	non-susceptible	>16	non-susceptible	>4	susceptible	0.03125	non-susceptible	4	susceptible	0.5	susceptible	32	non-susceptible	>8	non-susceptible	76	susceptible	8
1430	1389	15-0300858-002-01	20313907	susceptible	8	non-susceptible	>32	susceptible	0.5	non-susceptible	>16	susceptible	1	susceptible	0.03125	non-susceptible	8	susceptible	0.25	susceptible	32	susceptible	1	susceptible	4.75	susceptible	8
1431	1390	15-0302325-001-01	20324391	susceptible	8	non-susceptible	>32	susceptible	0.5	non-susceptible	16	susceptible	1	susceptible	0.03125	non-susceptible	4	susceptible	0.5	susceptible	32	susceptible	1	susceptible	4.75	susceptible	8
1432	1391	15-0302326-001-01	20324935	non-susceptible	16	non-susceptible	>32	susceptible	0.5	non-susceptible	16	susceptible	1	susceptible	0.25	non-susceptible	>8	susceptible	0.5	non-susceptible	>64	non-susceptible	>8	non-susceptible	76	susceptible	4
1433	1392	15-0302551-001-01	20328462	non-susceptible	32	non-susceptible	>32	non-susceptible	4	non-susceptible	>16	susceptible	1	susceptible	0.03125	non-susceptible	4	susceptible	1	non-susceptible	64	non-susceptible	>8	susceptible	4.75	susceptible	8
1434	1393	15-0302587-001-01	20328565	non-susceptible	32	non-susceptible	>32	susceptible	1	non-susceptible	>16	susceptible	0.5	susceptible	0.03125	non-susceptible	4	susceptible	0.5	susceptible	32	susceptible	1	susceptible	4.75	susceptible	8
1435	1394	15-0302652-002-01	20328875	susceptible	8	non-susceptible	>32	non-susceptible	>8	non-susceptible	>16	susceptible	1	susceptible	0.25	non-susceptible	>8	non-susceptible	>8	non-susceptible	>64	susceptible	1	non-susceptible	76	susceptible	8
1436	1395	15-0303684-001-01	20344636	non-susceptible	32	non-susceptible	>32	non-susceptible	4	non-susceptible	>16	susceptible	0.5	susceptible	0.03125	susceptible	2	susceptible	0.5	non-susceptible	64	susceptible	1	susceptible	4.75	susceptible	2
1437	1396	15-0304113-001-01	20344637	non-susceptible	32	non-susceptible	>32	susceptible	0.5	non-susceptible	>16	susceptible	0.5	susceptible	0.03125	non-susceptible	>8	non-susceptible	>8	non-susceptible	64	susceptible	1	susceptible	4.75	susceptible	8
1438	1397	15-0304109-001-01	20344778	non-susceptible	32	non-susceptible	>32	susceptible	0.5	non-susceptible	>16	susceptible	0.5	susceptible	0.03125	non-susceptible	8	susceptible	0.5	susceptible	32	susceptible	1	susceptible	4.75	susceptible	8
1439	1398	15-0305474-001-01	20344638	susceptible	4	susceptible	2	susceptible	0.25	non-susceptible	16	susceptible	1	susceptible	0.03125	non-susceptible	4	susceptible	0.5	non-susceptible	>64	susceptible	1	susceptible	4.75	susceptible	8
1440	1399	15-0305485-001-01	20344644	susceptible	2	susceptible	4	susceptible	0.25	susceptible	8	susceptible	0.5	susceptible	0.03125	non-susceptible	4	susceptible	0.5	non-susceptible	64	non-susceptible	>8	non-susceptible	76	susceptible	4
1441	1400	15-0305482-001-01	20344645	non-susceptible	16	non-susceptible	>32	susceptible	1	non-susceptible	>16	susceptible	0.5	non-susceptible	1	non-susceptible	>8	non-susceptible	>8	non-susceptible	>64	non-susceptible	>8	non-susceptible	76	susceptible	8
1442	1401	15-0305483-001-01	20344646	susceptible	2	susceptible	2	susceptible	0.25	susceptible	8	susceptible	0.5	susceptible	0.03125	non-susceptible	>8	non-susceptible	>8	susceptible	32	susceptible	2	susceptible	4.75	susceptible	4
1443	1402	15-0306605-001-01	20354491	non-susceptible	32	non-susceptible	>32	non-susceptible	4	non-susceptible	>16	susceptible	0.5	non-susceptible	>2	non-susceptible	>8	non-susceptible	8	non-susceptible	>64	non-susceptible	>8	non-susceptible	76	susceptible	8
1444	1403	15-0306580-001-01	20354493	non-susceptible	32	non-susceptible	>32	non-susceptible	4	non-susceptible	>16	susceptible	0.5	susceptible	0.03125	non-susceptible	>8	susceptible	0.5	non-susceptible	>64	non-susceptible	>8	susceptible	4.75	susceptible	8
1445	1404	15-0306587-001-01	20354495	non-susceptible	16	non-susceptible	>32	susceptible	0.5	non-susceptible	16	susceptible	0.5	non-susceptible	>2	non-susceptible	>8	non-susceptible	>8	non-susceptible	>64	non-susceptible	>8	non-susceptible	76	non-susceptible	32
1446	1405	15-0306676-002-01	20398683	susceptible	8	non-susceptible	>32	non-susceptible	>8	non-susceptible	>16	susceptible	1	non-susceptible	>2	non-susceptible	8	non-susceptible	>8	non-susceptible	64	non-susceptible	>8	non-susceptible	76	susceptible	8
1447	1406	15-0306320-001-01	20354496	susceptible	8	non-susceptible	>32	non-susceptible	>8	non-susceptible	>16	susceptible	0.5	non-susceptible	>2	non-susceptible	>8	non-susceptible	>8	non-susceptible	>64	non-susceptible	>8	non-susceptible	76	susceptible	4
1448	1407	15-0306321-001-01	20421937	non-susceptible	16	non-susceptible	>32	susceptible	0.5	non-susceptible	>16	susceptible	1	non-susceptible	>2	non-susceptible	>8	non-susceptible	>8	non-susceptible	>64	non-susceptible	>8	non-susceptible	76	susceptible	4
1449	1408	15-0307711-001-01	20366904	susceptible	8	non-susceptible	>32	susceptible	0.25	non-susceptible	16	susceptible	0.5	non-susceptible	>2	non-susceptible	4	susceptible	0.5	non-susceptible	>64	non-susceptible	>8	susceptible	4.75	susceptible	4
1450	1409	15-0307726-001-01	20366937	non-susceptible	16	non-susceptible	>32	susceptible	0.5	non-susceptible	>16	susceptible	0.5	non-susceptible	1	non-susceptible	4	susceptible	0.5	susceptible	32	non-susceptible	>8	non-susceptible	76	susceptible	2
1451	1410	15-0307727-001-01	20366947	non-susceptible	32	non-susceptible	>32	susceptible	2	non-susceptible	>16	susceptible	1	susceptible	0.03125	non-susceptible	4	susceptible	0.5	non-susceptible	>64	susceptible	1	susceptible	4.75	susceptible	8
1452	1411	15-0307679-001-01	20366956	susceptible	8	non-susceptible	>32	susceptible	0.25	non-susceptible	16	susceptible	1	susceptible	0.03125	non-susceptible	4	susceptible	0.5	non-susceptible	>64	non-susceptible	>8	non-susceptible	76	susceptible	8
1453	1412	15-0307684-001-01	20366964	non-susceptible	16	non-susceptible	>32	susceptible	0.5	non-susceptible	16	susceptible	0.5	non-susceptible	>2	non-susceptible	4	susceptible	1	non-susceptible	>64	non-susceptible	>8	susceptible	4.75	susceptible	4
1454	1413	15-0309264-001-01	20393712	non-susceptible	32	non-susceptible	>32	non-susceptible	8	non-susceptible	>16	susceptible	1	non-susceptible	>2	non-susceptible	>8	non-susceptible	>8	non-susceptible	>64	non-susceptible	>8	non-susceptible	76	susceptible	8
1455	1414	15-0309274-001-01	20393837	susceptible	4	susceptible	4	susceptible	0.5	non-susceptible	16	susceptible	0.5	susceptible	0.03125	non-susceptible	4	susceptible	1	non-susceptible	64	non-susceptible	>8	non-susceptible	76	susceptible	4
1456	1415	15-0310608-001-01	20393916	susceptible	4	susceptible	4	susceptible	0.5	non-susceptible	16	susceptible	1	susceptible	0.0625	non-susceptible	4	susceptible	0.5	susceptible	32	susceptible	2	susceptible	4.75	susceptible	8
1457	1416	15-0309530-001-01	20398905	susceptible	2	susceptible	2	susceptible	0.5	non-susceptible	>16	susceptible	2	non-susceptible	>2	non-susceptible	8	non-susceptible	>8	non-susceptible	>64	non-susceptible	>8	non-susceptible	76	susceptible	8
1458	1417	15-0309466-001-01	20399057	non-susceptible	16	non-susceptible	>32	non-susceptible	>8	non-susceptible	>16	susceptible	1	susceptible	0.03125	non-susceptible	4	susceptible	0.5	susceptible	32	susceptible	2	susceptible	4.75	susceptible	8
1459	1418	15-0309467-001-01	20399501	susceptible	8	non-susceptible	>32	non-susceptible	>8	non-susceptible	>16	susceptible	0.5	non-susceptible	>2	non-susceptible	>8	non-susceptible	>8	non-susceptible	>64	susceptible	1	non-susceptible	76	non-susceptible	>64
1460	1419	15-0311216-001-01	20422012	susceptible	2	susceptible	2	susceptible	0.25	susceptible	8	susceptible	1	susceptible	0.25	non-susceptible	4	susceptible	1	non-susceptible	>64	non-susceptible	>8	non-susceptible	76	non-susceptible	32
1461	1420	15-0311277-001-01	20422054	non-susceptible	16	non-susceptible	>32	susceptible	1	non-susceptible	>16	susceptible	1	susceptible	0.03125	non-susceptible	8	susceptible	1	susceptible	32	susceptible	1	susceptible	4.75	susceptible	4
1462	1421	15-0311279-001-01	20422068	susceptible	4	susceptible	8	susceptible	0.5	non-susceptible	16	susceptible	0.5	susceptible	0.03125	non-susceptible	8	susceptible	0.5	susceptible	32	susceptible	2	susceptible	4.75	susceptible	8
1463	1422	15-0311272-001-01	20422069	susceptible	2	susceptible	1	susceptible	0.25	susceptible	8	susceptible	1	non-susceptible	>2	non-susceptible	8	susceptible	0.5	non-susceptible	64	non-susceptible	>8	non-susceptible	76	susceptible	8
1464	1423	15-0311083-002-01	20422076	non-susceptible	32	non-susceptible	>32	susceptible	1	non-susceptible	16	susceptible	0.5	susceptible	0.03125	non-susceptible	8	susceptible	0.5	susceptible	32	susceptible	2	susceptible	9.5	susceptible	8
1465	1424	15-0311315-002-01	20434711	non-susceptible	32	non-susceptible	>32	non-susceptible	8	non-susceptible	>16	susceptible	0.5	non-susceptible	>2	non-susceptible	>8	non-susceptible	>8	non-susceptible	>64	non-susceptible	>8	non-susceptible	76	susceptible	8
1466	1425	15-0311433-001-01	20426209	non-susceptible	32	non-susceptible	>32	susceptible	1	non-susceptible	>16	susceptible	0.5	non-susceptible	>2	non-susceptible	>8	non-susceptible	>8	non-susceptible	>64	non-susceptible	>8	non-susceptible	76	susceptible	8
1467	1426	15-0313366-001-01	20422078	susceptible	8	non-susceptible	>32	susceptible	0.5	susceptible	8	susceptible	1	non-susceptible	>2	susceptible	2	susceptible	1	non-susceptible	>64	non-susceptible	>8	non-susceptible	76	susceptible	4
1468	1427	15-0313370-001-01	20422080	susceptible	4	susceptible	4	susceptible	0.5	non-susceptible	16	susceptible	0.5	susceptible	0.03125	non-susceptible	4	susceptible	0.5	susceptible	32	susceptible	1	susceptible	4.75	susceptible	4
1469	1428	15-0312779-001-01	20422134	non-susceptible	32	non-susceptible	>32	non-susceptible	8	non-susceptible	>16	susceptible	1	susceptible	0.03125	non-susceptible	4	susceptible	0.5	susceptible	32	susceptible	2	susceptible	4.75	susceptible	8
1470	1429	15-0312833-001-01	20422136	non-susceptible	32	non-susceptible	>32	susceptible	0.5	non-susceptible	>16	susceptible	1	susceptible	0.03125	non-susceptible	4	susceptible	0.5	susceptible	32	susceptible	1	susceptible	4.75	susceptible	8
1471	1430	15-0312785-001-01	20422143	susceptible	4	non-susceptible	>32	non-susceptible	>8	non-susceptible	>16	susceptible	0.5	non-susceptible	>2	non-susceptible	4	susceptible	0.5	non-susceptible	>64	non-susceptible	>8	non-susceptible	76	non-susceptible	32
1472	1431	15-0313160-001-01	20426257	non-susceptible	32	non-susceptible	>32	non-susceptible	>8	non-susceptible	>16	susceptible	1	non-susceptible	>2	non-susceptible	>8	non-susceptible	>8	non-susceptible	>64	non-susceptible	>8	non-susceptible	76	susceptible	2
1473	1432	15-0313450-001-01	20426272	susceptible	4	susceptible	4	susceptible	0.25	non-susceptible	16	susceptible	1	susceptible	0.03125	non-susceptible	>8	susceptible	0.5	non-susceptible	>64	non-susceptible	>8	non-susceptible	76	susceptible	8
1474	1433	15-0313472-002-01	20426315	susceptible	4	susceptible	4	susceptible	0.5	non-susceptible	16	susceptible	0.5	susceptible	0.03125	non-susceptible	4	susceptible	1	susceptible	32	susceptible	1	non-susceptible	76	susceptible	4
1475	1434	15-0313484-001-01	20426323	susceptible	2	susceptible	2	susceptible	0.5	non-susceptible	>16	susceptible	0.5	susceptible	0.03125	non-susceptible	4	susceptible	0.5	susceptible	32	susceptible	1	susceptible	4.75	susceptible	4
1476	1435	15-0314049-001-01	20435295	susceptible	8	non-susceptible	>32	susceptible	0.5	non-susceptible	16	susceptible	1	susceptible	0.25	non-susceptible	>8	non-susceptible	>8	non-susceptible	>64	susceptible	1	non-susceptible	76	susceptible	8
1477	1436	15-0314050-001-01	20435298	susceptible	8	non-susceptible	>32	susceptible	0.25	non-susceptible	16	susceptible	1	non-susceptible	>2	non-susceptible	8	susceptible	0.5	non-susceptible	>64	non-susceptible	>8	non-susceptible	76	susceptible	8
1478	1437	15-0314046-001-01	20435308	susceptible	8	non-susceptible	>32	non-susceptible	>8	non-susceptible	>16	susceptible	0.5	non-susceptible	>2	non-susceptible	>8	non-susceptible	8	non-susceptible	>64	susceptible	4	non-susceptible	76	susceptible	8
1479	1438	15-0314011-001-01	20435369	susceptible	4	non-susceptible	>32	susceptible	0.25	non-susceptible	>16	susceptible	0.5	non-susceptible	>2	non-susceptible	8	susceptible	0.5	non-susceptible	64	susceptible	2	non-susceptible	76	susceptible	8
1480	1439	15-0314054-001-01	20435370	susceptible	2	susceptible	2	susceptible	0.5	non-susceptible	16	susceptible	0.5	non-susceptible	>2	non-susceptible	>8	susceptible	1	non-susceptible	>64	non-susceptible	>8	non-susceptible	76	non-susceptible	32
1481	1440	15-0313987-001-01	20435371	susceptible	8	non-susceptible	>32	non-susceptible	>8	non-susceptible	>16	susceptible	0.5	non-susceptible	>2	non-susceptible	>8	susceptible	2	non-susceptible	>64	non-susceptible	>8	non-susceptible	76	non-susceptible	64
1482	1441	15-0314990-001-01	20452201	susceptible	8	non-susceptible	>32	susceptible	0.5	non-susceptible	16	susceptible	1	susceptible	0.03125	non-susceptible	>8	susceptible	0.5	non-susceptible	>64	non-susceptible	>8	non-susceptible	76	non-susceptible	32
1483	1442	15-0314974-001-01	20452202	non-susceptible	16	non-susceptible	>32	non-susceptible	>8	non-susceptible	>16	susceptible	0.5	susceptible	0.03125	non-susceptible	>8	susceptible	1	non-susceptible	>64	susceptible	0.5	non-susceptible	76	susceptible	8
1484	1443	15-0314982-001-01	20452203	non-susceptible	16	susceptible	8	susceptible	0.5	non-susceptible	>16	susceptible	1	susceptible	0.03125	non-susceptible	4	susceptible	1	non-susceptible	>64	non-susceptible	>8	susceptible	4.75	susceptible	8
1485	1444	15-0314936-002-01	20452204	non-susceptible	32	non-susceptible	>32	non-susceptible	>8	non-susceptible	>16	susceptible	0.5	non-susceptible	>2	non-susceptible	8	non-susceptible	>8	non-susceptible	>64	non-susceptible	>8	susceptible	4.75	susceptible	8
1486	1445	15-0314935-002-01	20452205	non-susceptible	16	non-susceptible	>32	susceptible	1	non-susceptible	16	susceptible	0.5	non-susceptible	0.5	non-susceptible	>8	non-susceptible	>8	non-susceptible	>64	non-susceptible	>8	non-susceptible	76	susceptible	4
1487	1446	15-0314979-001-01	20452206	susceptible	8	non-susceptible	>32	non-susceptible	>8	non-susceptible	>16	susceptible	1	non-susceptible	>2	non-susceptible	>8	non-susceptible	>8	non-susceptible	>64	non-susceptible	>8	non-susceptible	76	susceptible	4
1488	1447	15-0314928-001-01	20452207	non-susceptible	16	non-susceptible	>32	susceptible	0.5	non-susceptible	16	susceptible	0.5	susceptible	0.03125	non-susceptible	8	susceptible	0.5	non-susceptible	64	susceptible	2	non-susceptible	76	non-susceptible	32
1489	1448	15-0315199-001-01	20459048	susceptible	4	non-susceptible	>32	susceptible	0.5	non-susceptible	16	susceptible	1	susceptible	0.03125	non-susceptible	4	susceptible	1	susceptible	32	non-susceptible	>8	susceptible	4.75	susceptible	4
1490	1449	15-0315405-001-01	20459062	non-susceptible	16	non-susceptible	>32	susceptible	1	non-susceptible	>16	susceptible	1	non-susceptible	>2	non-susceptible	>8	susceptible	1	non-susceptible	>64	non-susceptible	>8	non-susceptible	76	susceptible	16
1491	1450	15-0317134-001-01	20472322	susceptible	4	susceptible	2	susceptible	0.25	susceptible	8	susceptible	0.5	susceptible	0.03125	non-susceptible	4	susceptible	0.5	susceptible	32	susceptible	1	susceptible	4.75	susceptible	4
1492	1451	15-0317165-001-01	20472323	susceptible	2	susceptible	2	susceptible	0.25	susceptible	8	susceptible	0.5	non-susceptible	>2	non-susceptible	>8	susceptible	0.5	non-susceptible	>64	non-susceptible	>8	non-susceptible	76	susceptible	8
1493	1452	15-0316715-001-01	20473244	susceptible	8	non-susceptible	>32	susceptible	0.25	non-susceptible	16	susceptible	0.5	susceptible	0.25	non-susceptible	4	non-susceptible	>8	non-susceptible	>64	non-susceptible	>8	susceptible	4.75	susceptible	4
1494	1453	15-0316706-001-01	20473247	susceptible	8	non-susceptible	>32	susceptible	0.5	non-susceptible	>16	susceptible	1	susceptible	0.25	non-susceptible	8	susceptible	1	non-susceptible	64	susceptible	1	susceptible	4.75	susceptible	16
1495	1454	15-0316725-001-01	20473251	susceptible	2	non-susceptible	16	susceptible	0.25	non-susceptible	16	susceptible	0.5	non-susceptible	>2	non-susceptible	>8	susceptible	0.5	non-susceptible	>64	non-susceptible	>8	non-susceptible	76	susceptible	4
1496	1455	15-0316707-001-01	20473252	susceptible	8	non-susceptible	>32	non-susceptible	>8	non-susceptible	>16	susceptible	1	non-susceptible	0.5	non-susceptible	>8	susceptible	1	non-susceptible	>64	non-susceptible	>8	non-susceptible	76	susceptible	8
1497	1456	15-0317171-001-01	20473431	susceptible	4	susceptible	4	susceptible	0.5	non-susceptible	16	susceptible	1	non-susceptible	>2	non-susceptible	>8	susceptible	0.5	non-susceptible	>64	non-susceptible	>8	susceptible	9.5	susceptible	16
1498	1457	15-0317956-001-01	20473433	susceptible	8	non-susceptible	>32	susceptible	0.5	non-susceptible	16	susceptible	1	susceptible	0.03125	non-susceptible	8	susceptible	0.5	susceptible	32	non-susceptible	>8	susceptible	4.75	susceptible	8
1499	1458	15-0318562-001-01	20486655	susceptible	8	non-susceptible	>32	non-susceptible	>8	non-susceptible	>16	susceptible	0.5	susceptible	0.25	non-susceptible	>8	non-susceptible	>8	non-susceptible	>64	susceptible	2	non-susceptible	76	susceptible	8
1500	1459	15-0318560-001-01	20486659	susceptible	8	non-susceptible	>32	non-susceptible	>8	non-susceptible	>16	susceptible	0.5	susceptible	0.0625	non-susceptible	>8	susceptible	0.5	non-susceptible	>64	non-susceptible	>8	non-susceptible	76	susceptible	4
1501	1460	15-0318548-001-01	20486676	non-susceptible	16	non-susceptible	>32	non-susceptible	>8	non-susceptible	>16	susceptible	0.5	non-susceptible	>2	non-susceptible	>8	non-susceptible	8	non-susceptible	>64	susceptible	2	non-susceptible	76	susceptible	8
1502	1461	15-0318574-001-01	20486687	susceptible	4	non-susceptible	>32	non-susceptible	4	non-susceptible	>16	susceptible	0.5	non-susceptible	>2	non-susceptible	4	susceptible	0.5	non-susceptible	>64	susceptible	1	susceptible	4.75	susceptible	8
1503	1462	15-0318789-001-01	20487862	non-susceptible	16	non-susceptible	>32	non-susceptible	>8	non-susceptible	>16	non-susceptible	>4	susceptible	0.03125	non-susceptible	4	susceptible	1	susceptible	32	susceptible	1	susceptible	4.75	susceptible	16
1504	1463	15-0318792-001-01	20487868	non-susceptible	16	non-susceptible	>32	non-susceptible	>8	non-susceptible	>16	susceptible	1	susceptible	0.03125	non-susceptible	8	susceptible	1	non-susceptible	64	non-susceptible	>8	non-susceptible	76	non-susceptible	32
1505	1464	15-0320190-001-01	20485718	susceptible	2	susceptible	1	susceptible	0.25	non-susceptible	16	susceptible	0.5	non-susceptible	>2	non-susceptible	8	non-susceptible	>8	non-susceptible	>64	non-susceptible	>8	non-susceptible	76	susceptible	8
1506	1465	15-0320189-001-01	20485719	susceptible	8	non-susceptible	>32	non-susceptible	>8	non-susceptible	>16	susceptible	0.5	susceptible	0.03125	non-susceptible	4	susceptible	0.5	susceptible	32	susceptible	0.5	susceptible	4.75	susceptible	8
1507	1466	15-0320227-001-01	20485720	susceptible	4	susceptible	2	susceptible	0.5	non-susceptible	16	susceptible	1	susceptible	0.03125	non-susceptible	>8	susceptible	0.5	non-susceptible	>64	non-susceptible	>8	non-susceptible	76	susceptible	4
1508	1467	15-0320228-001-01	20485724	susceptible	2	susceptible	2	susceptible	0.25	non-susceptible	16	susceptible	0.5	susceptible	0.03125	non-susceptible	8	susceptible	0.5	susceptible	32	susceptible	1	susceptible	4.75	susceptible	8
1509	1468	15-0320230-001-01	20485725	susceptible	4	non-susceptible	>32	susceptible	0.5	non-susceptible	16	susceptible	0.5	non-susceptible	>2	non-susceptible	>8	non-susceptible	>8	non-susceptible	>64	non-susceptible	>8	non-susceptible	76	susceptible	4
1510	1469	15-0320235-001-01	20486632	susceptible	8	non-susceptible	>32	susceptible	0.5	non-susceptible	>16	susceptible	1	non-susceptible	>2	non-susceptible	>8	non-susceptible	>8	non-susceptible	>64	non-susceptible	>8	non-susceptible	76	susceptible	8
1511	1470	15-0320447-002-01	20487853	susceptible	8	non-susceptible	>32	susceptible	0.25	non-susceptible	>16	susceptible	0.5	susceptible	0.03125	non-susceptible	4	susceptible	1	susceptible	32	non-susceptible	>8	susceptible	4.75	susceptible	2
1512	1471	15-0320483-001-01	20487934	susceptible	8	non-susceptible	>32	susceptible	0.5	non-susceptible	>16	susceptible	1	susceptible	0.03125	non-susceptible	4	susceptible	0.5	susceptible	32	susceptible	1	susceptible	4.75	susceptible	8
1513	1472	15-0321223-001-01	20493302	susceptible	8	non-susceptible	>32	non-susceptible	>8	non-susceptible	>16	susceptible	0.5	non-susceptible	>2	non-susceptible	>8	non-susceptible	>8	non-susceptible	>64	susceptible	2	non-susceptible	76	susceptible	8
1514	1473	15-0321163-001-01	20493303	susceptible	8	non-susceptible	>32	susceptible	0.25	non-susceptible	16	susceptible	0.5	susceptible	0.03125	non-susceptible	4	susceptible	1	non-susceptible	64	susceptible	1	non-susceptible	76	non-susceptible	64
1515	1474	15-0321207-001-01	20493304	non-susceptible	32	non-susceptible	>32	susceptible	2	non-susceptible	>16	susceptible	0.5	susceptible	0.03125	non-susceptible	>8	non-susceptible	>8	non-susceptible	>64	susceptible	2	susceptible	4.75	susceptible	8
1516	1475	15-0321212-001-01	20493305	susceptible	8	non-susceptible	>32	non-susceptible	>8	non-susceptible	>16	susceptible	1	susceptible	0.03125	non-susceptible	8	susceptible	0.5	susceptible	32	susceptible	1	susceptible	4.75	susceptible	8
1517	1476	15-0321217-002-01	20493400	susceptible	8	non-susceptible	>32	non-susceptible	>8	non-susceptible	>16	susceptible	0.5	non-susceptible	>2	non-susceptible	>8	non-susceptible	>8	non-susceptible	>64	susceptible	1	non-susceptible	76	non-susceptible	32
1518		15-0321217-002-01	20493401	non-susceptible	16	non-susceptible	>32	non-susceptible	>8	non-susceptible	>16	susceptible	0.5	susceptible	0.03125	non-susceptible	4	susceptible	0.5	susceptible	32	susceptible	1	susceptible	4.75	susceptible	8
1519	1477	15-0321215-002-01	20493411	susceptible	8	non-susceptible	>32	non-susceptible	>8	non-susceptible	>16	susceptible	1	susceptible	0.03125	non-susceptible	4	susceptible	0.5	non-susceptible	>64	susceptible	1	susceptible	4.75	susceptible	16
1520	1478	15-0321232-003-01	20500040	non-susceptible	16	non-susceptible	>32	susceptible	0.5	non-susceptible	16	non-susceptible	>4	susceptible	0.03125	non-susceptible	8	susceptible	0.5	susceptible	32	susceptible	2	susceptible	4.75	susceptible	8
1521	1479	15-0321080-001-01	20493432	non-susceptible	16	non-susceptible	>32	susceptible	0.5	non-susceptible	>16	susceptible	0.5	susceptible	0.03125	non-susceptible	4	susceptible	0.5	non-susceptible	>64	non-susceptible	>8	non-susceptible	76	susceptible	4
1522	1480	15-0321082-001-01	20515359	non-susceptible	16	non-susceptible	>32	non-susceptible	>8	non-susceptible	>16	susceptible	1	susceptible	0.03125	non-susceptible	8	susceptible	0.5	non-susceptible	>64	susceptible	0.5	susceptible	4.75	susceptible	8
1523	1481	15-0321081-001-01	20515362	susceptible	8	non-susceptible	>32	non-susceptible	>8	non-susceptible	>16	susceptible	1	susceptible	0.03125	non-susceptible	4	susceptible	0.5	susceptible	32	susceptible	2	susceptible	4.75	susceptible	16
1524	1482	15-0322212-001-01	20515180	non-susceptible	32	non-susceptible	>32	non-susceptible	4	non-susceptible	16	susceptible	0.5	susceptible	0.03125	non-susceptible	8	susceptible	0.5	susceptible	32	non-susceptible	>8	susceptible	4.75	susceptible	8
1525	1483	15-0322224-001-01	20515181	susceptible	8	non-susceptible	>32	susceptible	0.5	non-susceptible	>16	susceptible	0.5	non-susceptible	>2	non-susceptible	>8	susceptible	0.5	non-susceptible	>64	non-susceptible	>8	non-susceptible	76	non-susceptible	64
1526	1484	15-0322207-001-01	20515182	susceptible	4	susceptible	2	susceptible	0.25	non-susceptible	16	susceptible	0.5	susceptible	0.03125	non-susceptible	4	susceptible	0.5	susceptible	32	susceptible	1	susceptible	4.75	susceptible	8
1527	1485	15-0322197-001-01	20515316	non-susceptible	16	non-susceptible	>32	non-susceptible	>8	non-susceptible	>16	susceptible	0.5	susceptible	0.125	non-susceptible	4	susceptible	0.5	non-susceptible	>64	non-susceptible	>8	susceptible	4.75	susceptible	8
1528	1486	15-0322199-001-01	20515320	susceptible	2	susceptible	2	susceptible	0.25	susceptible	8	susceptible	0.5	susceptible	0.03125	non-susceptible	4	susceptible	1	susceptible	32	susceptible	1	susceptible	4.75	susceptible	8
1529	1487	15-0322209-001-01	20518756	susceptible	8	non-susceptible	>32	susceptible	0.5	non-susceptible	>16	susceptible	1	susceptible	0.25	non-susceptible	>8	susceptible	0.5	non-susceptible	>64	non-susceptible	>8	non-susceptible	76	susceptible	8
1530	1488	15-0323195-001-01	20545263	susceptible	8	non-susceptible	>32	non-susceptible	>8	non-susceptible	>16	susceptible	1	non-susceptible	>2	non-susceptible	>8	susceptible	2	non-susceptible	>64	non-susceptible	>8	susceptible	4.75	susceptible	16
1531	1489	15-0322659-001-01	20523336	non-susceptible	16	non-susceptible	>32	non-susceptible	>8	non-susceptible	>16	susceptible	1	susceptible	0.125	non-susceptible	8	non-susceptible	>8	non-susceptible	>64	non-susceptible	>8	susceptible	4.75	susceptible	4
1532	1490	15-0322633-001-01	20523360	susceptible	8	non-susceptible	>32	susceptible	0.5	non-susceptible	16	susceptible	0.5	susceptible	0.03125	non-susceptible	4	susceptible	0.5	non-susceptible	64	non-susceptible	>8	non-susceptible	76	susceptible	8
1533	1491	15-0322621-001-01	20523400	susceptible	8	non-susceptible	>32	susceptible	0.25	non-susceptible	16	susceptible	1	susceptible	0.03125	non-susceptible	8	susceptible	0.5	non-susceptible	>64	non-susceptible	>8	non-susceptible	76	susceptible	8
1534	1492	15-0322676-002-01	20524467	susceptible	4	susceptible	2	susceptible	0.5	non-susceptible	16	susceptible	1	non-susceptible	>2	non-susceptible	8	susceptible	1	non-susceptible	>64	non-susceptible	>8	non-susceptible	76	susceptible	8
1535	1493	15-0323764-001-01	20545446	susceptible	4	susceptible	2	susceptible	0.25	non-susceptible	16	susceptible	0.5	non-susceptible	>2	non-susceptible	8	susceptible	1	non-susceptible	>64	non-susceptible	>8	non-susceptible	76	susceptible	8
1536	1494	15-0323789-001-01	20545594	susceptible	4	susceptible	2	susceptible	0.25	non-susceptible	16	susceptible	1	susceptible	0.03125	non-susceptible	>8	susceptible	0.5	non-susceptible	>64	non-susceptible	>8	non-susceptible	76	susceptible	4
1537	1495	15-0323722-001-01	20545740	susceptible	4	susceptible	4	susceptible	0.5	non-susceptible	16	susceptible	0.5	susceptible	0.03125	non-susceptible	8	susceptible	1	non-susceptible	64	susceptible	1	susceptible	4.75	susceptible	8
1538	1496	15-0323746-001-01	20576840	susceptible	4	susceptible	2	susceptible	0.5	susceptible	8	susceptible	0.5	non-susceptible	>2	non-susceptible	>8	non-susceptible	>8	non-susceptible	>64	non-susceptible	>8	non-susceptible	76	susceptible	4
1539	1497	15-0323729-001-01	20576842	non-susceptible	32	non-susceptible	>32	susceptible	2	non-susceptible	>16	susceptible	1	susceptible	0.25	non-susceptible	>8	non-susceptible	>8	non-susceptible	>64	non-susceptible	>8	non-susceptible	76	susceptible	4
1540	1498	15-0323968-001-01	20554023	susceptible	2	susceptible	1	susceptible	0.25	susceptible	4	susceptible	1	non-susceptible	>2	non-susceptible	>8	susceptible	0.5	susceptible	32	non-susceptible	>8	susceptible	9.5	susceptible	2
1541	1499	15-0323986-002-01	20554050	non-susceptible	16	non-susceptible	>32	susceptible	1	non-susceptible	>16	susceptible	0.5	non-susceptible	>2	non-susceptible	>8	non-susceptible	>8	non-susceptible	>64	non-susceptible	>8	non-susceptible	76	susceptible	4
1542	1500	15-0324000-002-01	20554066	susceptible	4	susceptible	2	susceptible	0.25	non-susceptible	16	susceptible	0.5	susceptible	0.25	non-susceptible	>8	non-susceptible	>8	non-susceptible	>64	non-susceptible	>8	non-susceptible	76	non-susceptible	64
1543	1501	15-0324266-001-01	20579985	susceptible	4	susceptible	2	susceptible	0.25	non-susceptible	16	susceptible	1	non-susceptible	>2	non-susceptible	4	susceptible	0.5	non-susceptible	>64	non-susceptible	>8	non-susceptible	76	susceptible	8
1544	1502	15-0325734-001-01	20576843	non-susceptible	16	non-susceptible	>32	susceptible	1	non-susceptible	16	susceptible	0.5	non-susceptible	>2	non-susceptible	>8	non-susceptible	>8	non-susceptible	>64	non-susceptible	>8	non-susceptible	76	non-susceptible	64
1545	1503	15-0325571-001-01	20576851	susceptible	4	non-susceptible	>32	susceptible	0.25	non-susceptible	16	susceptible	0.5	susceptible	0.25	non-susceptible	4	susceptible	0.5	susceptible	32	susceptible	2	non-susceptible	76	susceptible	8
1546	1504	15-0325720-003-01	20579847	susceptible	8	non-susceptible	>32	non-susceptible	>8	non-susceptible	>16	susceptible	1	susceptible	0.03125	non-susceptible	4	susceptible	0.5	susceptible	32	susceptible	1	susceptible	4.75	susceptible	4
1547	1505	15-0325718-001-01	20579849	susceptible	2	susceptible	2	susceptible	0.5	non-susceptible	16	susceptible	1	non-susceptible	>2	non-susceptible	8	susceptible	0.5	susceptible	32	non-susceptible	>8	susceptible	4.75	susceptible	16
1548	1506	15-0326059-001-01	20579875	susceptible	8	non-susceptible	>32	non-susceptible	>8	non-susceptible	>16	susceptible	1	non-susceptible	>2	non-susceptible	>8	susceptible	0.5	non-susceptible	>64	non-susceptible	>8	non-susceptible	76	susceptible	8
1549	1507	15-0326075-002-01	20579881	susceptible	8	non-susceptible	>32	susceptible	0.5	non-susceptible	>16	susceptible	1	susceptible	0.03125	non-susceptible	4	susceptible	0.5	susceptible	32	susceptible	1	susceptible	4.75	susceptible	8
1550	1508	15-0327458-001-01	20577159	susceptible	4	susceptible	4	susceptible	0.25	susceptible	8	susceptible	0.5	susceptible	0.03125	non-susceptible	4	non-susceptible	>8	non-susceptible	>64	non-susceptible	>8	non-susceptible	76	susceptible	4
1551	1509	15-0327489-001-01	20577262	susceptible	2	susceptible	4	susceptible	0.5	non-susceptible	16	susceptible	0.5	susceptible	0.25	non-susceptible	4	susceptible	1	non-susceptible	64	susceptible	1	non-susceptible	76	susceptible	16
1552	1510	15-0327528-001-01	20577276	susceptible	2	susceptible	2	susceptible	0.25	non-susceptible	16	susceptible	0.5	non-susceptible	>2	susceptible	2	susceptible	1	non-susceptible	>64	non-susceptible	>8	non-susceptible	76	susceptible	8
1553	1511	15-0327559-001-01	20577284	susceptible	8	non-susceptible	>32	non-susceptible	>8	non-susceptible	>16	susceptible	1	susceptible	0.03125	non-susceptible	8	susceptible	0.5	susceptible	32	non-susceptible	>8	susceptible	9.5	susceptible	8
1554	1512	15-0327555-001-01	20577287	susceptible	4	non-susceptible	>32	non-susceptible	4	non-susceptible	>16	susceptible	0.5	non-susceptible	>2	non-susceptible	>8	susceptible	0.5	non-susceptible	>64	non-susceptible	>8	non-susceptible	76	susceptible	8
1555	1513	15-0327609-001-01	20579889	non-susceptible	32	non-susceptible	>32	non-susceptible	4	non-susceptible	>16	susceptible	0.5	susceptible	0.25	non-susceptible	>8	non-susceptible	>8	non-susceptible	>64	non-susceptible	>8	non-susceptible	76	susceptible	4
1556	1514	15-0327612-001-01	20579897	susceptible	4	susceptible	4	susceptible	0.5	non-susceptible	>16	susceptible	1	non-susceptible	1	non-susceptible	8	susceptible	2	non-susceptible	64	non-susceptible	>8	non-susceptible	76	susceptible	16
1557	1515	15-0327614-002-01	20579913	susceptible	8	non-susceptible	>32	susceptible	0.5	non-susceptible	>16	susceptible	1	non-susceptible	>2	non-susceptible	>8	non-susceptible	>8	non-susceptible	>64	non-susceptible	>8	non-susceptible	76	non-susceptible	64
1558	1516	15-0327639-001-01	20579928	non-susceptible	32	non-susceptible	>32	non-susceptible	>8	non-susceptible	>16	susceptible	1	susceptible	0.03125	non-susceptible	8	susceptible	1	susceptible	32	susceptible	1	susceptible	4.75	susceptible	16
1559	1517	15-0328707-001-01	20587195	susceptible	8	non-susceptible	>32	susceptible	0.5	non-susceptible	16	susceptible	0.5	non-susceptible	>2	non-susceptible	4	susceptible	0.5	susceptible	16	non-susceptible	>8	susceptible	4.75	susceptible	2
1560	1518	15-0328747-001-01	20587196	susceptible	4	non-susceptible	>32	susceptible	0.25	non-susceptible	16	susceptible	0.5	susceptible	0.25	non-susceptible	8	susceptible	0.5	non-susceptible	>64	susceptible	1	susceptible	4.75	susceptible	8
1561	1519	15-0328721-001-01	20587197	susceptible	2	susceptible	1	susceptible	0.25	non-susceptible	16	susceptible	0.5	susceptible	0.25	non-susceptible	>8	susceptible	1	susceptible	32	non-susceptible	>8	susceptible	4.75	susceptible	4
1562	1520	15-0328714-001-01	20597651	non-susceptible	32	non-susceptible	>32	non-susceptible	>8	non-susceptible	>16	susceptible	1	non-susceptible	>2	non-susceptible	4	susceptible	1	non-susceptible	>64	susceptible	1	non-susceptible	76	susceptible	4
1563	1521	15-0328388-001-01	20587198	non-susceptible	16	non-susceptible	>32	non-susceptible	>8	non-susceptible	>16	susceptible	1	susceptible	0.03125	non-susceptible	4	susceptible	1	susceptible	32	non-susceptible	>8	susceptible	4.75	susceptible	4
1564	1522	15-0328402-001-01	20587199	non-susceptible	16	non-susceptible	>32	susceptible	1	non-susceptible	>16	susceptible	0.5	non-susceptible	>2	non-susceptible	>8	susceptible	0.5	non-susceptible	>64	non-susceptible	>8	non-susceptible	76	susceptible	8
1565	1523	15-0329939-001-01	20597644	susceptible	8	non-susceptible	>32	non-susceptible	>8	non-susceptible	>16	susceptible	0.5	susceptible	0.03125	susceptible	2	susceptible	4	susceptible	32	non-susceptible	>8	susceptible	4.75	susceptible	4
1566	1524	15-0329874-001-01	20597645	non-susceptible	32	non-susceptible	>32	non-susceptible	4	non-susceptible	>16	susceptible	0.5	susceptible	0.03125	non-susceptible	4	susceptible	0.5	non-susceptible	>64	susceptible	1	susceptible	4.75	susceptible	8
1567	1525	15-0329943-002-01	20597646	susceptible	8	non-susceptible	>32	non-susceptible	>8	non-susceptible	>16	susceptible	0.5	non-susceptible	>2	non-susceptible	>8	non-susceptible	>8	non-susceptible	>64	non-susceptible	>8	susceptible	19	susceptible	4
1568	1526	15-0329902-001-01	20597647	susceptible	8	non-susceptible	>32	susceptible	0.5	non-susceptible	16	susceptible	0.5	non-susceptible	1	non-susceptible	4	susceptible	2	non-susceptible	>64	susceptible	0.5	non-susceptible	76	non-susceptible	32
1569	1527	15-0329891-001-01	20597648	susceptible	4	non-susceptible	>32	susceptible	0.5	non-susceptible	16	susceptible	0.5	susceptible	0.125	non-susceptible	>8	susceptible	1	non-susceptible	>64	non-susceptible	>8	non-susceptible	76	susceptible	4
1570	1528	15-0329877-001-01	20597649	susceptible	8	non-susceptible	>32	susceptible	0.5	non-susceptible	16	susceptible	0.5	susceptible	0.03125	non-susceptible	4	susceptible	0.5	susceptible	32	susceptible	1	susceptible	4.75	susceptible	8
1571	1529	15-0329894-001-01	20597650	non-susceptible	16	non-susceptible	>32	non-susceptible	4	non-susceptible	>16	susceptible	0.5	non-susceptible	>2	non-susceptible	8	non-susceptible	>8	susceptible	32	non-susceptible	>8	non-susceptible	76	susceptible	4
1572	1530	15-0330140-001-01	20600489	susceptible	4	non-susceptible	>32	susceptible	0.25	non-susceptible	16	susceptible	0.5	susceptible	0.125	susceptible	2	susceptible	0.5	susceptible	32	non-susceptible	>8	susceptible	4.75	susceptible	4
1573	1531	15-0330198-001-01	20600519	susceptible	8	non-susceptible	>32	susceptible	0.5	non-susceptible	16	susceptible	0.5	susceptible	0.03125	non-susceptible	4	susceptible	0.5	susceptible	32	susceptible	1	susceptible	4.75	susceptible	8
1574	1532	15-0330212-001-01	20600528	susceptible	8	non-susceptible	>32	susceptible	0.5	non-susceptible	>16	susceptible	2	susceptible	0.03125	non-susceptible	>8	non-susceptible	>8	non-susceptible	>64	non-susceptible	>8	non-susceptible	76	susceptible	2
1575	1533	15-0331280-001-01	20612667	non-susceptible	16	non-susceptible	>32	susceptible	0.5	non-susceptible	16	susceptible	0.5	non-susceptible	>2	non-susceptible	>8	susceptible	0.5	non-susceptible	>64	susceptible	2	non-susceptible	76	susceptible	4
1576	1534	15-0331248-001-01	20612668	susceptible	8	non-susceptible	>32	non-susceptible	>8	non-susceptible	>16	susceptible	0.5	susceptible	0.03125	non-susceptible	8	susceptible	0.5	susceptible	32	susceptible	1	susceptible	4.75	susceptible	8
1577	1535	15-0331331-001-01	20612669	susceptible	8	non-susceptible	>32	susceptible	0.5	non-susceptible	>16	susceptible	0.5	non-susceptible	>2	non-susceptible	>8	susceptible	0.5	non-susceptible	>64	non-susceptible	>8	non-susceptible	76	susceptible	8
1578	1536	15-0331282-001-01	20612717	non-susceptible	16	non-susceptible	>32	susceptible	2	non-susceptible	16	susceptible	1	susceptible	0.125	non-susceptible	4	susceptible	0.5	non-susceptible	>64	non-susceptible	>8	non-susceptible	76	susceptible	4
1579	1537	15-0332724-001-01	20643049	susceptible	8	non-susceptible	>32	non-susceptible	>8	non-susceptible	>16	susceptible	0.5	non-susceptible	0.5	non-susceptible	4	susceptible	0.5	susceptible	32	non-susceptible	>8	non-susceptible	76	susceptible	8
1580	1538	15-0332733-001-01	20643050	susceptible	8	non-susceptible	>32	non-susceptible	>8	non-susceptible	>16	susceptible	0.5	non-susceptible	>2	susceptible	2	susceptible	0.5	susceptible	32	non-susceptible	>8	non-susceptible	76	susceptible	4
1581	1539	15-0332693-001-01	20643105	susceptible	2	susceptible	2	susceptible	0.5	susceptible	8	susceptible	0.5	susceptible	0.03125	non-susceptible	8	susceptible	0.5	non-susceptible	>64	non-susceptible	>8	non-susceptible	76	susceptible	8
1582	1540	15-0332735-001-01	20643107	susceptible	8	non-susceptible	>32	non-susceptible	>8	non-susceptible	>16	susceptible	1	susceptible	0.03125	non-susceptible	4	susceptible	0.5	susceptible	32	non-susceptible	>8	susceptible	4.75	susceptible	8
1583	1541	15-0332716-001-01	20643108	non-susceptible	16	non-susceptible	>32	susceptible	1	non-susceptible	>16	susceptible	0.5	susceptible	0.25	non-susceptible	4	susceptible	0.5	susceptible	32	non-susceptible	>8	susceptible	4.75	susceptible	4
1584	1542	15-0332960-001-01	20643109	non-susceptible	16	non-susceptible	>32	non-susceptible	>8	non-susceptible	>16	susceptible	0.5	susceptible	0.03125	non-susceptible	4	susceptible	0.5	non-susceptible	>64	susceptible	1	susceptible	4.75	susceptible	4
1585	1543	15-0332697-001-01	20643113	susceptible	8	non-susceptible	>32	non-susceptible	>8	non-susceptible	>16	susceptible	0.5	non-susceptible	>2	non-susceptible	>8	non-susceptible	>8	non-susceptible	>64	non-susceptible	>8	non-susceptible	76	non-susceptible	32
1586	1544	15-0332651-001-01	20643114	susceptible	2	susceptible	2	susceptible	0.5	non-susceptible	16	susceptible	0.5	susceptible	0.03125	non-susceptible	4	susceptible	0.5	susceptible	32	susceptible	1	susceptible	4.75	susceptible	8
1587	1545	15-0332702-001-01	20643140	susceptible	8	non-susceptible	>32	susceptible	0.5	non-susceptible	16	susceptible	0.5	non-susceptible	>2	non-susceptible	>8	susceptible	1	non-susceptible	>64	non-susceptible	>8	non-susceptible	76	susceptible	8
1588	1546	15-0332719-001-01	20643141	susceptible	8	non-susceptible	>32	non-susceptible	>8	non-susceptible	>16	susceptible	0.5	non-susceptible	>2	non-susceptible	4	non-susceptible	>8	susceptible	32	non-susceptible	>8	susceptible	4.75	susceptible	8
1589	1547	15-0332700-001-01	20643142	susceptible	2	susceptible	2	susceptible	0.5	non-susceptible	16	susceptible	0.5	non-susceptible	>2	non-susceptible	>8	susceptible	0.5	non-susceptible	>64	non-susceptible	>8	non-susceptible	76	susceptible	8
1590	1548	15-0332725-001-01	20643143	non-susceptible	16	non-susceptible	>32	susceptible	0.5	non-susceptible	>16	susceptible	0.5	susceptible	0.03125	non-susceptible	4	susceptible	0.5	susceptible	32	susceptible	1	susceptible	4.75	susceptible	4
1591	1549	15-0333197-001-01	20644127	susceptible	8	non-susceptible	>32	susceptible	0.25	non-susceptible	>16	susceptible	2	susceptible	0.03125	non-susceptible	8	susceptible	0.5	susceptible	32	non-susceptible	>8	non-susceptible	76	susceptible	4
1592	1550	15-0332943-001-01	20644144	susceptible	8	non-susceptible	>32	susceptible	0.25	non-susceptible	>16	susceptible	1	non-susceptible	>2	non-susceptible	>8	susceptible	1	non-susceptible	>64	non-susceptible	>8	non-susceptible	76	susceptible	4
1593	1551	15-0332943-002-01	20644170	non-susceptible	16	non-susceptible	>32	non-susceptible	>8	non-susceptible	>16	susceptible	1	susceptible	0.0625	non-susceptible	8	susceptible	1	non-susceptible	>64	susceptible	1	susceptible	4.75	susceptible	16
1594	1552	15-0332953-001-01	20644196	susceptible	2	susceptible	1	susceptible	0.25	susceptible	4	susceptible	1	susceptible	0.03125	non-susceptible	4	susceptible	0.5	non-susceptible	64	susceptible	2	non-susceptible	76	susceptible	8
1595	1553	15-0333237-001-01	20644216	non-susceptible	16	non-susceptible	>32	susceptible	1	non-susceptible	16	susceptible	1	non-susceptible	>2	non-susceptible	4	non-susceptible	8	non-susceptible	>64	non-susceptible	>8	non-susceptible	76	susceptible	8
1596	1554	15-0334394-001-01	20642777	susceptible	8	non-susceptible	>32	susceptible	0.5	non-susceptible	16	susceptible	0.5	susceptible	0.03125	non-susceptible	4	non-susceptible	>8	non-susceptible	>64	non-susceptible	>8	non-susceptible	76	susceptible	4
1597	1555	15-0334401-001-01	20642778	susceptible	8	non-susceptible	>32	susceptible	0.25	non-susceptible	16	susceptible	1	susceptible	0.03125	non-susceptible	4	susceptible	0.5	susceptible	32	susceptible	2	susceptible	4.75	susceptible	4
1598	1556	15-0334417-001-01	20642779	non-susceptible	16	non-susceptible	>32	susceptible	2	non-susceptible	16	susceptible	0.5	susceptible	0.03125	non-susceptible	8	susceptible	1	susceptible	32	susceptible	1	susceptible	4.75	susceptible	8
1599	1557	15-0334811-001-01	20642780	susceptible	8	non-susceptible	>32	susceptible	0.25	non-susceptible	16	susceptible	1	susceptible	0.03125	non-susceptible	4	susceptible	1	non-susceptible	64	susceptible	1	susceptible	4.75	susceptible	8
1600	1558	15-0334412-001-01	20642781	non-susceptible	32	non-susceptible	>32	non-susceptible	4	non-susceptible	>16	susceptible	0.5	non-susceptible	>2	non-susceptible	>8	susceptible	1	susceptible	32	non-susceptible	>8	susceptible	4.75	susceptible	8
1601	1559	15-0334399-001-01	20642782	susceptible	8	non-susceptible	>32	susceptible	0.25	non-susceptible	>16	susceptible	0.5	susceptible	0.25	non-susceptible	8	susceptible	1	susceptible	32	non-susceptible	>8	susceptible	4.75	susceptible	8
1602	1560	15-0334803-001-01	20642787	susceptible	2	susceptible	2	susceptible	0.5	susceptible	8	susceptible	1	susceptible	0.03125	non-susceptible	8	susceptible	0.25	susceptible	32	susceptible	1	susceptible	4.75	susceptible	8
1603	1561	15-0334373-001-01	20642788	non-susceptible	16	non-susceptible	>32	susceptible	1	non-susceptible	16	susceptible	0.5	susceptible	0.125	non-susceptible	4	non-susceptible	>8	non-susceptible	>64	non-susceptible	>8	susceptible	4.75	susceptible	8
1604	1562	15-0334780-001-01	20644240	susceptible	8	non-susceptible	>32	susceptible	0.5	non-susceptible	>16	susceptible	1	susceptible	0.03125	non-susceptible	4	susceptible	1	non-susceptible	>64	susceptible	1	susceptible	4.75	susceptible	8
1605	1563	15-0334790-001-01	20644256	susceptible	4	non-susceptible	>32	non-susceptible	>8	non-susceptible	>16	susceptible	1	non-susceptible	>2	non-susceptible	4	susceptible	0.5	susceptible	16	non-susceptible	>8	non-susceptible	76	susceptible	4
1606	1564	15-0335446-001-01	20651986	susceptible	4	susceptible	2	susceptible	0.25	susceptible	8	susceptible	1	susceptible	0.03125	non-susceptible	4	susceptible	0.5	susceptible	32	susceptible	1	susceptible	4.75	susceptible	8
1607	1565	15-0335457-001-01	20651987	susceptible	8	non-susceptible	>32	non-susceptible	>8	non-susceptible	>16	susceptible	1	non-susceptible	>2	non-susceptible	>8	susceptible	0.5	non-susceptible	>64	non-susceptible	>8	non-susceptible	76	susceptible	16
1608	1566	15-0335729-001-01	20667236	non-susceptible	32	non-susceptible	>32	susceptible	2	non-susceptible	>16	susceptible	1	susceptible	0.25	non-susceptible	>8	non-susceptible	>8	non-susceptible	>64	non-susceptible	>8	non-susceptible	76	susceptible	8
1609	1567	15-0335749-001-01	20667246	susceptible	2	susceptible	2	susceptible	0.5	non-susceptible	16	susceptible	1	susceptible	0.03125	non-susceptible	4	susceptible	0.5	susceptible	32	susceptible	2	susceptible	4.75	susceptible	8
1610	1568	15-0336790-001-01	20658290	susceptible	8	non-susceptible	>32	non-susceptible	>8	non-susceptible	>16	susceptible	1	non-susceptible	>2	non-susceptible	>8	non-susceptible	>8	non-susceptible	>64	non-susceptible	>8	susceptible	4.75	susceptible	2
1611	1569	15-0336803-001-01	20658291	susceptible	8	non-susceptible	>32	susceptible	0.25	non-susceptible	16	susceptible	0.5	susceptible	0.25	non-susceptible	4	susceptible	0.5	non-susceptible	>64	susceptible	1	non-susceptible	76	susceptible	4
1612	1570	15-0336758-001-01	20658292	susceptible	2	susceptible	2	susceptible	0.25	non-susceptible	16	susceptible	0.5	susceptible	0.03125	non-susceptible	>8	susceptible	0.5	non-susceptible	>64	susceptible	1	non-susceptible	76	susceptible	2
1613	1571	15-0336804-001-01	20658293	susceptible	4	susceptible	4	susceptible	0.5	non-susceptible	>16	susceptible	0.5	non-susceptible	0.5	non-susceptible	>8	susceptible	0.5	non-susceptible	>64	susceptible	2	non-susceptible	76	susceptible	8
1614	1572	15-0336753-001-01	20658294	susceptible	8	non-susceptible	>32	non-susceptible	>8	non-susceptible	>16	susceptible	0.5	non-susceptible	>2	non-susceptible	>8	non-susceptible	>8	non-susceptible	>64	non-susceptible	>8	non-susceptible	76	non-susceptible	>64
1615	1573	15-0337320-001-01	20667318	susceptible	8	non-susceptible	>32	non-susceptible	>8	non-susceptible	>16	susceptible	0.5	non-susceptible	>2	non-susceptible	>8	susceptible	1	non-susceptible	>64	non-susceptible	>8	non-susceptible	76	susceptible	8
1616	1574	15-0338069-001-01	20663416	susceptible	8	non-susceptible	>32	non-susceptible	>8	non-susceptible	>16	susceptible	0.5	susceptible	0.03125	non-susceptible	8	susceptible	0.5	susceptible	32	susceptible	2	non-susceptible	76	susceptible	8
1617	1575	15-0338067-001-01	20663417	susceptible	4	susceptible	4	susceptible	0.5	non-susceptible	16	susceptible	0.5	susceptible	0.03125	non-susceptible	4	susceptible	0.5	non-susceptible	64	non-susceptible	>8	non-susceptible	76	susceptible	4
1618	1576	15-0338049-002-01	20663418	susceptible	8	non-susceptible	>32	non-susceptible	>8	non-susceptible	>16	susceptible	1	non-susceptible	>2	non-susceptible	>8	non-susceptible	>8	non-susceptible	>64	non-susceptible	>8	non-susceptible	76	susceptible	4
1619	1577	15-0338193-001-01	20667344	susceptible	8	non-susceptible	>32	non-susceptible	>8	non-susceptible	>16	susceptible	1	susceptible	0.25	non-susceptible	8	susceptible	0.5	non-susceptible	64	non-susceptible	>8	non-susceptible	76	susceptible	8
1620	1578	15-0338205-002-01	20667352	susceptible	2	susceptible	2	susceptible	0.25	susceptible	8	susceptible	1	susceptible	0.03125	non-susceptible	4	susceptible	0.5	non-susceptible	>64	susceptible	1	susceptible	4.75	susceptible	8
1621	1579	15-0338285-001-01	20667387	susceptible	8	non-susceptible	>32	susceptible	0.25	non-susceptible	16	susceptible	0.5	susceptible	0.03125	non-susceptible	>8	susceptible	1	non-susceptible	>64	non-susceptible	>8	non-susceptible	76	non-susceptible	>64
1622	1580	15-0338839-001-01	20668779	susceptible	4	susceptible	2	susceptible	0.25	non-susceptible	16	susceptible	0.5	susceptible	0.03125	non-susceptible	>8	susceptible	0.5	non-susceptible	>64	non-susceptible	>8	non-susceptible	76	susceptible	4
1623	1581	15-0338823-001-01	20668803	susceptible	8	non-susceptible	>32	susceptible	0.5	non-susceptible	16	susceptible	1	non-susceptible	>2	non-susceptible	4	susceptible	0.5	non-susceptible	64	susceptible	0.5	susceptible	4.75	susceptible	2
1624	1582	15-0338831-001-01	20668812	susceptible	4	susceptible	4	susceptible	0.5	non-susceptible	16	susceptible	0.5	non-susceptible	>2	non-susceptible	>8	non-susceptible	>8	non-susceptible	>64	non-susceptible	>8	non-susceptible	76	susceptible	4
1625	1583	15-0338839-002-01	20668818	susceptible	4	susceptible	4	susceptible	0.25	non-susceptible	16	susceptible	0.5	susceptible	0.03125	non-susceptible	8	susceptible	1	susceptible	32	non-susceptible	>8	susceptible	4.75	susceptible	8
1626	1584	15-0338838-001-01	20668819	susceptible	4	susceptible	2	susceptible	0.5	non-susceptible	16	susceptible	0.5	non-susceptible	>2	non-susceptible	>8	susceptible	1	non-susceptible	>64	non-susceptible	>8	non-susceptible	76	susceptible	16
1627	1585	15-0338950-001-01	20678216	susceptible	8	non-susceptible	>32	susceptible	0.25	non-susceptible	16	susceptible	0.5	non-susceptible	>2	non-susceptible	>8	susceptible	0.5	non-susceptible	>64	susceptible	1	non-susceptible	76	susceptible	4
1628	1586	15-0338952-001-01	20678224	susceptible	4	susceptible	4	susceptible	0.25	non-susceptible	16	susceptible	1	susceptible	0.03125	non-susceptible	8	susceptible	0.5	susceptible	32	non-susceptible	>8	susceptible	4.75	susceptible	8
1629	1587	15-0338966-002-01	20678225	susceptible	8	non-susceptible	>32	susceptible	0.5	non-susceptible	>16	susceptible	1	non-susceptible	>2	non-susceptible	8	susceptible	0.5	susceptible	32	non-susceptible	>8	susceptible	4.75	susceptible	4
1630	1588	15-0338976-001-01	20678226	susceptible	8	non-susceptible	>32	susceptible	0.5	non-susceptible	>16	susceptible	1	susceptible	0.03125	non-susceptible	>8	susceptible	0.5	non-susceptible	>64	non-susceptible	>8	non-susceptible	76	susceptible	4
1631	1589	15-0338977-001-01	20678228	susceptible	2	susceptible	2	susceptible	0.25	susceptible	8	susceptible	0.5	non-susceptible	>2	non-susceptible	>8	non-susceptible	>8	non-susceptible	>64	non-susceptible	>8	non-susceptible	76	susceptible	8
1632	1590	15-0339612-001-01	20676028	susceptible	4	susceptible	2	susceptible	0.5	susceptible	8	susceptible	1	susceptible	0.03125	non-susceptible	8	susceptible	0.5	susceptible	32	susceptible	1	susceptible	4.75	susceptible	8
1633	1591	15-0339614-001-01	20676208	susceptible	4	non-susceptible	>32	non-susceptible	>8	non-susceptible	>16	susceptible	0.5	non-susceptible	>2	non-susceptible	4	non-susceptible	8	non-susceptible	>64	non-susceptible	>8	non-susceptible	76	susceptible	4
1634	1592	15-0339651-001-01	20676219	susceptible	4	susceptible	4	susceptible	0.25	non-susceptible	16	susceptible	0.5	susceptible	0.03125	non-susceptible	>8	non-susceptible	>8	non-susceptible	>64	susceptible	2	non-susceptible	76	susceptible	4
1635	1593	15-0339625-001-01	20676230	non-susceptible	32	non-susceptible	>32	susceptible	2	non-susceptible	>16	susceptible	0.5	non-susceptible	>2	non-susceptible	8	non-susceptible	>8	susceptible	32	non-susceptible	>8	non-susceptible	76	susceptible	4
1636	1594	15-0339647-001-01	20676257	susceptible	8	non-susceptible	>32	non-susceptible	>8	non-susceptible	>16	susceptible	1	non-susceptible	>2	non-susceptible	4	susceptible	0.5	non-susceptible	>64	non-susceptible	>8	non-susceptible	76	susceptible	8
1637	1595	15-0339631-001-01	20676262	susceptible	4	non-susceptible	>32	susceptible	0.25	non-susceptible	16	susceptible	0.5	non-susceptible	>2	non-susceptible	4	susceptible	0.5	non-susceptible	>64	non-susceptible	>8	non-susceptible	76	susceptible	8
1638	1596	15-0339878-001-01	20676263	susceptible	8	non-susceptible	>32	susceptible	0.5	non-susceptible	16	susceptible	0.5	non-susceptible	>2	non-susceptible	>8	non-susceptible	>8	non-susceptible	>64	non-susceptible	>8	non-susceptible	76	susceptible	4
1639	1597	15-0339866-001-01	20676264	non-susceptible	16	non-susceptible	>32	susceptible	1	non-susceptible	>16	susceptible	0.5	non-susceptible	>2	non-susceptible	8	susceptible	0.5	susceptible	32	non-susceptible	>8	susceptible	4.75	susceptible	4
1640	1598	15-0339633-001-01	20676268	non-susceptible	16	non-susceptible	>32	non-susceptible	>8	non-susceptible	>16	susceptible	0.5	susceptible	0.25	non-susceptible	4	susceptible	1	susceptible	32	susceptible	1	susceptible	4.75	susceptible	8
1641	1599	15-0340050-001-01	20678204	non-susceptible	16	non-susceptible	>32	susceptible	2	non-susceptible	>16	susceptible	0.5	non-susceptible	>2	non-susceptible	8	non-susceptible	>8	non-susceptible	>64	non-susceptible	>8	non-susceptible	76	susceptible	16
1642	1600	15-0340051-001-01	20678211	susceptible	4	non-susceptible	>32	susceptible	0.5	non-susceptible	>16	susceptible	0.5	non-susceptible	>2	non-susceptible	>8	non-susceptible	>8	non-susceptible	>64	non-susceptible	>8	non-susceptible	76	susceptible	4
1643	1601	15-0340055-001-01	20678215	non-susceptible	16	non-susceptible	>32	susceptible	0.5	non-susceptible	>16	susceptible	0.5	susceptible	0.03125	non-susceptible	>8	non-susceptible	>8	non-susceptible	>64	non-susceptible	>8	non-susceptible	76	susceptible	4
1644	1602	15-0340589-001-01	20676029	susceptible	2	susceptible	2	susceptible	0.25	non-susceptible	16	susceptible	0.5	susceptible	0.03125	non-susceptible	>8	non-susceptible	8	non-susceptible	>64	non-susceptible	>8	non-susceptible	76	susceptible	4
1645	1603	15-0340600-001-01	20676187	non-susceptible	16	non-susceptible	>32	susceptible	1	non-susceptible	16	susceptible	1	non-susceptible	>2	non-susceptible	4	susceptible	0.5	non-susceptible	>64	susceptible	4	non-susceptible	76	susceptible	8
1646	1604	15-0340601-001-01	20676201	susceptible	2	susceptible	1	susceptible	0.25	susceptible	8	susceptible	1	non-susceptible	0.5	non-susceptible	>8	susceptible	1	non-susceptible	>64	non-susceptible	>8	non-susceptible	76	non-susceptible	32
1647	1605	15-0340631-001-01	20678083	non-susceptible	16	non-susceptible	>32	susceptible	1	non-susceptible	>16	susceptible	0.5	susceptible	0.0625	non-susceptible	4	susceptible	1	susceptible	32	susceptible	1	susceptible	9.5	susceptible	16
1648	1606	15-0340721-001-01	20678140	susceptible	4	susceptible	4	susceptible	0.5	non-susceptible	16	susceptible	1	non-susceptible	>2	non-susceptible	>8	non-susceptible	>8	non-susceptible	>64	non-susceptible	>8	non-susceptible	76	susceptible	4
1649	1607	16-0000254-001-01	20689851	susceptible	8	non-susceptible	>32	susceptible	1	non-susceptible	>16	susceptible	0.5	non-susceptible	0.5	non-susceptible	4	susceptible	0.5	non-susceptible	64	non-susceptible	>8	non-susceptible	76	susceptible	8
1650	1608	16-0000212-002-01	20689882	susceptible	4	susceptible	2	susceptible	0.25	susceptible	8	susceptible	0.5	susceptible	0.25	non-susceptible	>8	susceptible	0.5	non-susceptible	>64	non-susceptible	>8	susceptible	4.75	susceptible	8
1651	1609	16-0000266-001-01	20689883	non-susceptible	32	non-susceptible	>32	susceptible	2	non-susceptible	>16	susceptible	0.5	non-susceptible	>2	non-susceptible	4	non-susceptible	>8	susceptible	32	non-susceptible	>8	susceptible	4.75	susceptible	8
1652	1610	16-0000211-001-01	20689894	non-susceptible	16	non-susceptible	>32	susceptible	1	non-susceptible	16	susceptible	0.5	non-susceptible	>2	non-susceptible	4	non-susceptible	8	non-susceptible	>64	non-susceptible	>8	non-susceptible	76	susceptible	16
1653	1611	16-0000267-002-01	20690394	susceptible	2	susceptible	2	susceptible	0.25	susceptible	8	susceptible	0.5	non-susceptible	>2	non-susceptible	4	susceptible	0.5	non-susceptible	>64	non-susceptible	>8	susceptible	4.75	susceptible	8
1654	1612	16-0000313-001-01	20691568	susceptible	8	non-susceptible	>32	susceptible	0.5	non-susceptible	16	susceptible	0.5	susceptible	0.03125	non-susceptible	8	susceptible	1	susceptible	32	susceptible	1	susceptible	4.75	susceptible	8
1655	1613	16-0000314-002-01	20691610	susceptible	8	non-susceptible	>32	susceptible	0.5	non-susceptible	>16	susceptible	0.5	non-susceptible	>2	non-susceptible	>8	non-susceptible	8	non-susceptible	>64	non-susceptible	>8	non-susceptible	76	susceptible	8
1656	1614	16-0000315-001-01	20691685	susceptible	2	susceptible	2	susceptible	0.25	non-susceptible	16	susceptible	1	susceptible	0.25	non-susceptible	>8	susceptible	0.5	non-susceptible	>64	non-susceptible	>8	non-susceptible	76	susceptible	4
1657	1615	16-0000316-001-01	20691853	susceptible	8	non-susceptible	>32	susceptible	0.5	non-susceptible	>16	susceptible	1	susceptible	0.03125	non-susceptible	8	susceptible	0.5	non-susceptible	>64	non-susceptible	>8	susceptible	4.75	susceptible	8
1658	1616	16-0000317-001-01	20691866	non-susceptible	16	non-susceptible	>32	non-susceptible	>8	non-susceptible	>16	susceptible	2	non-susceptible	>2	non-susceptible	8	susceptible	1	non-susceptible	>64	susceptible	2	non-susceptible	76	non-susceptible	32
1659	1617	16-0000312-001-01	20708734	susceptible	4	susceptible	4	susceptible	0.5	non-susceptible	16	susceptible	1	susceptible	0.0625	non-susceptible	4	susceptible	1	non-susceptible	>64	non-susceptible	>8	susceptible	4.75	susceptible	8
1660	1618	16-0000866-002-01	20689886	susceptible	4	non-susceptible	>32	susceptible	0.5	susceptible	8	susceptible	0.5	susceptible	0.125	non-susceptible	4	susceptible	1	susceptible	32	non-susceptible	>8	non-susceptible	76	susceptible	8
1661	1619	16-0000871-001-01	20689887	non-susceptible	16	non-susceptible	>32	non-susceptible	>8	non-susceptible	>16	susceptible	0.5	susceptible	0.03125	non-susceptible	4	susceptible	0.5	susceptible	32	susceptible	1	susceptible	4.75	susceptible	8
[truncated: 7,052 more rows]

## Sheet: 2019-20 subset 108 isolates
Table S2: data set for a subset of 108 isolates in 2019–2020
[truncated: 113 more rows]
[truncated: 2 more columns]
